# Supplementary material for: An Association Study of DNA Methylation and Gene Expression in Angelman Syndrome: A Bioinformatics Approach
Source: Int J Mol Sci. 2022 Aug 15;23(16):9139. doi: 10.3390/ijms23169139 (PMC9409443; doi:10.3390/ijms23169139)
Supplement: Supplementary file 1 [file ijms-23-09139-s001.zip]

Archive with 11 entries (11 files):
- Supplementary Table S10_HypomethylatedGeneBody_Unique_DownregulatedRNA_AS.txt
- Supplementary Table S11_TranscriptionFactors.txt
- Supplementary Table S1_Genes_upregulatedAS.txt
- Supplementary Table S2_Genes_downregulatedAS.txt
- Supplementary Table S3_HypermethylatedPromoterRegions_AS.txt
- Supplementary Table S4_HypomethylatedPromoterRegion_AS.txt
- Supplementary Table S5_HypomethylatedPromoterRegion_UpregulatedRNA_AS.txt
- Supplementary Table S6_HypermethylatedGeneBody_Unique_AS.txt
- Supplementary Table S7_HypermethylatedGeneBody_Unique_UpregulatedRNA_AS.txt
- Supplementary Table S8_HypomethylatedGeneBody_Unique_AS.txt
- Supplementary Table S9_HypomethylatedGeneBody_Unique_UpregulatedRNA_AS.txt
