# Supplementary material for: An Association Study of DNA Methylation and Gene Expression in Angelman Syndrome: A Bioinformatics Approach
Source: Int J Mol Sci. 2022 Aug 15;23(16):9139. doi: 10.3390/ijms23169139 (PMC9409443; doi:10.3390/ijms23169139)
Supplement: Supplementary file 1 [file ijms-23-09139-s001.zip › Supplementary Table S10_HypomethylatedGeneBody_Unique_DownregulatedRNA_AS.txt]

GenesSymbol	Control_SRR1523352(LN)	Control_SRR1523353(LN)	AS_SRR1523347(LN)	AS_SRR1523349(LN)	FoldChange(LN)	FoldChange	p-value	Delimeter	Gene	Gene_Start	Gene_End	Delimeter	Female_SegmentStart	Female_SegmentEnd	Female_SegmentScore	Delimeter	Male_SegmentStart	Male_SegmentEnd	Male_SegmentScore
MEG3	8.13546	7.0169	2.57631	2.59756	4.989245	146.8255284	3.81353E-52	III	chr14	100779410	100861031	III	100785015	100785015	8.3447	III	100783761	100783761	11.4145
CRYBB1	4.42114	3.65218	0	0.305944	3.883688	48.6031333	1.14921E-11	III	chr22	26599278	26618088	III	26599609	26599609	11.9378	III	26603596	26603596	11.3278
NLRP2	4.86329	2.75012	0	2.20968	2.701865	14.90750832	4.76301E-09	III	chr19	54953130	55001142	III	54961294	54961294	7.14427	III	54953211	54953211	9.98119
PCDHA6	4.34538	2.8634	1.94259	0	2.633095	13.91677574	3.23222E-09	III	chr5	140827958	141012344	III	140828235	140828235	7.41727	III	140828235	140828235	7.71538
CRYBB2	3.79857	2.02239	1.43973	0.549306	1.915962	6.793470974	4.22156E-06	III	chr22	25219522	25231869	III	25222554	25222554	9.60257	III	25223984	25223984	7.64439
INHA	3.64794	3.78077	2.50445	2.74493	1.089665	2.973277858	2.28443E-05	III	chr2	219569162	219575713	III	219569691	219569691	9.46248	III	219572450	219572450	14.3229
KANK4	3.808	3.00623	1.82325	2.81248	1.08925	2.972044203	0.000172496	III	chr1	62236979	62319414	III	62263138	62263138	11.049	III	62252280	62252280	9.33543
PCDHGA8	3.71142	3.50096	3.35552	1.70044	1.07821	2.939413289	0.002405545	III	chr5	141390157	141512979	III	141434224	141434224	9.69225	III	141394679	141394679	8.44113
WNT7A	4.86618	4.85816	3.8481	4.02447	0.925885	2.524101102	2.22468E-05	III	chr3	13816258	13880121	III	13819034	13819034	9.8194	III	13819035	13819036	8.97397
SLC9A5	3.98846	3.77868	3.49374	2.9323	0.67055	1.955312447	0.002694988	III	chr16	67237683	67272190	III	67239961	67239961	12.1974	III	67251555	67251555	15.2773
ACYP1	3.71667	3.84033	3.0687	3.32377	0.582265	1.790088393	0.000999547	III	chr14	75053221	75069483	III	75067892	75067892	11.5999	III	75066604	75066604	11.6664
LYPD5	2.90586	1.8229	3.71605	0	0.506355	1.659232258	0.000687132	III	chr19	43795929	43827206	III	43797129	43797129	9.73054	III	43802905	43802905	17.7953
