# Supplementary material for: An Association Study of DNA Methylation and Gene Expression in Angelman Syndrome: A Bioinformatics Approach
Source: Int J Mol Sci. 2022 Aug 15;23(16):9139. doi: 10.3390/ijms23169139 (PMC9409443; doi:10.3390/ijms23169139)
Supplement: Supplementary file 1 [file ijms-23-09139-s001.zip › Supplementary Table S11_TranscriptionFactors.txt]

Term	P-value	Adjusted P-value	Genes regulated
SP1	1.92E-06	2.05E-04	COMP;COL1A1;GPR39;BACE2;NT5E;B4GALT1;SLC13A4;GDA;CBS;VDR;CAV1;ENG
LMX1B	3.17E-04	0.016958549	COL4A1;NLRP2
MYBL2	0.001613722	0.038505985	ELN;POU5F1
ZEB1	0.001613722	0.038505985	ITGB4;POU5F1
SNAI2	0.001876988	0.038505985	VDR;POU5F1
SF1	0.002159214	0.038505985	INHA;POU5F1
