# Supplementary material for: An Association Study of DNA Methylation and Gene Expression in Angelman Syndrome: A Bioinformatics Approach
Source: Int J Mol Sci. 2022 Aug 15;23(16):9139. doi: 10.3390/ijms23169139 (PMC9409443; doi:10.3390/ijms23169139)
Supplement: Supplementary file 1 [file ijms-23-09139-s001.zip › Supplementary Table S1_Genes_upregulatedAS.txt]

GeneSymbol	Control_SRR1523352(LN)	Control_SRR1523353(LN)	AS_SRR1523347(LN)	AS_SRR1523349(LN)	FoldChange(LN)	FoldChange	p-value
A2M	6.14419	5.16479	8.3558	7.41573	2.231275	9.311730971	0.000275019
ABI3BP	4.63757	3.79021	9.02954	5.9428	3.27228	26.37139764	5.55E-06
ADAM12	4.06068	3.6247	7.24566	5.33272	2.4465	11.5478584	0.003526608
ADAMTS1	4.39584	3.77962	6.38905	6.32257	2.26808	9.660834194	0.000243359
ADAMTS16	3.24197	2.89162	5.70711	4.66636	2.11994	8.330637634	0.003256405
ADAT3	1.52332	0.549306	3.9919	2.74916	2.334217	10.32137513	0.002850311
ADM2	3.36459	2.53112	6.02444	5.00776	2.568245	13.04291403	0.00031196
AHNAK	6.20658	5.12396	7.9645	7.44892	2.04144	7.701691654	0.001860391
AHNAK2	5.76832	4.89939	7.65302	6.97635	1.98083	7.248756957	0.004653865
AJAP1	1.17819	1.97897	3.08253	4.79903	2.3622	10.61427719	0.002726964
ANKRD1	2.80997	0.624332	5.22575	5.19296	3.492204	32.85828762	3.55E-05
APOL1	1.96183	0	3.88123	3.02039	2.469895	11.82120556	0.004785037
ARL17A	3.51932	2.48816	5.24212	5.47947	2.357055	10.55980698	0.002066128
ARSB	4.1528	3.24561	6.06111	5.87894	2.27082	9.687341178	0.000738715
ATP13A4	1.82325	0	4.13559	3.47714	2.89474	18.07880034	0.003961945
ATP6V1D	4.53211	3.1481	6.16353	5.83997	2.161645	8.685413419	0.002755715
ATP6V1G2-DDX39B	1.37651	4.22597	5.37731	5.28229	2.52856	12.5354421	0.000201029
ATP8	8.36753	6.54247	10.3812	9.7857	2.62845	13.85228222	0.000192371
B4GALT1	4.33464	3.78454	6.18415	5.81114	1.938055	6.945229354	0.004500011
BACE2	2.81177	1.40305	5.3033	5.49306	3.29077	26.86354062	9.03E-06
BEX5	0.357578	0	4.52947	4.85739	4.514641	91.34476736	1.01E-06
BGN	6.05435	5.47223	9.59795	8.05801	3.06469	21.42781833	2.50E-07
BTBD19	2.71831	1.98815	4.77095	4.43133	2.24791	9.467927176	0.004097626
C19orf70	1.64481	1.34004	4.35773	3.71988	2.54638	12.76082588	0.002260607
C1QL1	6.4677	5.70711	8.63195	7.57866	2.0179	7.522511062	0.002041553
C1QL3	2.75106	2.39923	4.56731	5.01064	2.21383	9.150696531	0.003170538
CASP6	2.12502	0.549306	4.27111	3.97563	2.786207	16.21938286	0.001555366
CAV1	1.64481	1.82325	5.9135	3.86543	3.155435	23.46324138	0.001283443
CBLN1	3.73945	2.75059	5.93489	5.94803	2.69644	14.82685406	0.000107186
CBS	6.35957	5.62762	7.79688	7.24208	1.525885	4.599212071	6.15E-20
CCDC80	5.4161	4.76415	8.84563	7.01751	2.841445	17.1405157	1.12E-05
CCND1	4.7134	4.09645	6.5481	6.31175	2.025	7.576110945	0.001123244
CD248	4.93972	5.24175	8.71785	6.83411	2.685245	14.66179308	0.000569094
CD44	5.09987	4.46761	8.19781	7.04839	2.83936	17.10481495	6.86E-07
CD74	2.68356	2.2977	5.39363	5.03044	2.721405	15.20166559	0.000577273
CDKN2A	2.18921	0.346574	5.21927	4.60891	3.646198	38.3286631	4.87E-05
CDKN2B	1.43334	0.680488	4.76799	4.27887	3.466516	32.02497285	4.97E-05
CFAP126	3.06291	1.36741	3.72014	6.43935	2.864585	17.54177186	0.000423228
CFAP221	2.23151	1.64481	3.95599	4.89515	2.48741	12.03007783	0.001205512
CFI	4.68408	3.31067	6.31711	6.18029	2.251325	9.500315418	0.002006418
CHL1	0	0.346574	6.55393	5.23111	5.719233	304.6711505	1.79E-10
CLEC3B	2.10352	1.43334	6.11589	4.37419	3.47661	32.34986992	1.03E-05
CNTN4	1.70756	1.27408	4.8027	4.44414	3.1326	22.93352927	3.07E-06
COL12A1	5.19296	3.98448	8.93129	6.97541	3.36463	28.92279389	2.10E-07
COL1A1	9.40303	8.75873	12.2398	10.7128	2.39542	10.97280567	0.000150594
COL1A2	7.9865	7.00579	10.6686	9.21533	2.44582	11.54000853	0.000124633
COL22A1	0	0	4.17028	4.19151	4.180895	65.42438184	1.33E-05
COL4A1	6.02345	5.59471	8.49392	7.93987	2.407815	11.10966	0.000118792
COL5A1	7.26613	6.84375	9.99392	8.49495	2.189495	8.930701971	0.001406822
COL5A2	5.97126	5.52545	8.36497	7.39449	2.131375	8.426445212	0.002108924
COL6A3	6.44392	6.03452	9.50475	7.60282	2.314565	10.12051954	0.000572419
COMP	2.19447	2.42899	7.36415	4.37896	3.559825	35.15704412	7.79E-05
COPZ2	2.81336	1.40981	5.35659	4.36169	2.747555	15.60443237	0.001466037
CPA4	3.41103	0.346574	6.03586	4.44582	3.362038	28.84792308	0.001115114
CROCC2	0.346574	0	0	4.84532	2.249373	9.481788891	0.003908136
CRX	4.2308	2.78629	4.38707	4.23807	0.804025	2.234516783	0.001561637
CSRP1	3.69126	3.98846	6.93731	5.57299	2.41529	11.19301586	0.002215912
CTGF	5.01064	4.18932	7.64922	6.38856	2.41891	11.23360801	8.54E-05
CTSA	4.82201	4.47751	6.76619	6.32615	1.89641	6.661935114	0.001190746
CYP4F30P	0.549306	0	4.3349	3.95314	3.869367	47.91204815	0.00029822
CYR61	3.88693	3.95599	7.01031	5.54518	2.356285	10.55167906	0.002560438
CYTL1	1.22379	0.346574	5.78996	1.42926	2.824428	16.85130328	0.002975424
DAB2	3.69203	2.81141	6.23832	5.01728	2.37608	10.76263055	0.004794252
DPP6	5.64545	4.98852	7.92813	7.1452	2.21968	9.204384991	0.00160773
EIF3CL	0	0	0	4.66796	2.33398	10.31892925	0.004286686
ELN	6.18002	5.31783	7.63192	8.86249	2.49828	12.16155808	6.21E-05
ENG	2.69636	1.97485	6.28972	3.98707	2.80279	16.4905914	0.001703576
EPAS1	3.51711	4.15245	6.05209	6.52209	2.45231	11.61514674	0.000418213
ERBB3	1.41509	1.19696	4.32219	3.99605	2.853095	17.34137041	0.000992181
ERP27	0	0	3.74522	3.07559	3.410405	30.27750417	0.000562859
EVA1A	0	0	4.1558	3.519	3.8374	46.40466533	0.00014183
EXT1	4.36197	3.66626	6.18419	5.9535	2.05473	7.804730311	0.003541901
F5	1.64481	1.36484	2.41485	7.44073	3.422965	30.66018784	0.000137124
FAM129A	3.50991	2.19273	5.56544	5.32228	2.59254	13.36367226	0.003853742
FAM135B	0	0	4.74802	4.21962	4.48382	88.57237372	2.43E-07
FAM19A5	3.96966	3.78392	6.39526	5.87212	2.2569	9.55342759	0.000847272
FAR2P1	1.54309	1.49598	5.93158	5.42521	4.15886	63.99852268	2.31E-08
FBLN5	4.8376	4.03442	6.67755	6.32892	2.067225	7.902862219	0.001943877
FBN1	5.65948	4.91546	8.73037	7.72556	2.940495	18.92521197	6.72E-08
FBN2	5.9162	4.94411	8.05516	7.0934	2.144125	8.53457022	0.001732245
FN1	8.70538	8.06152	12.0783	10.2784	2.7949	16.36099257	1.78E-05
FRMD6	3.09534	2.13183	6.52796	4.95929	3.13004	22.87489452	3.92E-05
FSTL1	6.97167	6.1506	8.95183	8.34141	2.085485	8.048494055	0.001446937
FXYD5	3.1418	3.52079	6.77079	5.23644	2.67232	14.47350881	0.002188264
GALNT10	5.32588	4.77252	7.04539	7.45031	2.19865	9.012837952	0.0003232
GALNT5	0.703103	0	4.34155	4.54546	4.0919535	59.85670765	7.08E-07
GAS2L1	3.58698	3.16054	6.33505	5.22036	2.403945	11.0667487	0.00121737
GBP5	1.4955	2.13431	3.98609	3.76785	2.062065	7.862188478	0.004993293
GDA	2.06124	0.824621	5.6349	3.16989	2.9594645	19.28764046	0.001886398
GDF15	3.54827	2.58282	5.65249	5.42053	2.470965	11.83386102	0.000399997
GFAP	6.98472	6.35089	10.5833	7.97143	2.60956	13.59306859	0.000282142
GGN	1.82325	0.718815	4.29178	3.44773	2.5987225	13.44654909	0.001533163
GLRB	2.64854	0.346574	4.54744	4.36197	2.957148	19.24301235	0.003692553
GPNMB	3.7662	3.48996	4.71823	6.93932	2.200695	9.031288064	0.002336682
GPR1	0	0	3.55843	3.24856	3.403495	30.0690078	0.003004048
GPR176	2.08265	1.40237	5.1985	4.61057	3.162025	23.61837475	7.83E-05
GPR39	0.425431	2.38594	4.54041	3.58328	2.6561595	14.2414895	0.000113801
GPX3	3.54595	2.49995	5.51343	5.31321	2.39037	10.91753268	0.004213895
GREM1	3.10853	2.29919	7.13802	5.30827	3.519285	33.76028123	2.84E-06
GTF3A	5.35503	3.58852	7.11559	6.69632	2.43418	11.40646158	0.00081625
HAPLN1	1.97414	1.97414	6.82655	4.48927	3.68377	39.79614308	3.01E-05
HIGD1A	4.73711	2.91877	5.98394	5.20401	1.766035	5.847621515	0.004022362
HRH1	1.69386	0.346574	4.08371	3.45452	2.748898	15.6254032	0.004681524
HSPA12B	1.64481	0	4.47033	2.95095	2.888235	17.96157942	0.00027243
ICMT	4.28748	3.26842	5.92018	5.74955	2.056915	7.821802291	0.003113015
IER3	4.33821	3.86407	7.0282	6.07304	2.44948	11.58232235	0.000399143
IFITM3	5.74853	5.58575	8.26273	7.91003	2.41924	11.23731571	0.000244056
IGFBP3	5.4848	5.03695	8.9675	7.07327	2.75951	15.79210292	2.06E-05
IGFBP7	5.1358	4.56189	7.41604	6.97541	2.34688	10.45290573	2.17E-05
IL32	2.65151	2.43971	5.826	4.72155	2.728165	15.30477697	0.00120632
ITGA11	3.97177	3.74451	7.90765	5.97126	3.081315	21.78703352	3.01E-06
ITGB4	4.69468	4.287	6.35263	6.46147	1.91621	6.795155963	0.001944439
ITGBL1	2.19859	0	3.62441	4.99721	3.211515	24.81665499	0.004254494
KCNE4	3.33091	1.75338	4.50243	4.05203	1.735085	5.669409683	0.001222159
KDELR3	1.15245	0	5.02388	3.0502	3.460815	31.84291792	0.000361865
KIAA0040	0	0	4.26675	3.54885	3.9078	49.78929495	0.000297473
KIAA0101	3.16471	2.45028	4.03152	3.2091	0.812815	2.254244762	7.54E-06
KRT18	4.49366	4.44543	7.3603	6.35769	2.38945	10.90749317	0.000717881
KRT7	1.06581	1.42843	3.30481	4.35951	2.58504	13.26381963	0.004668678
KRT8	5.17942	5.3844	8.08746	7.16079	2.342215	10.40425649	0.004109148
KRT80	0	0	3.57809	3.26903	3.42356	30.67843608	0.000548756
LAMC1	6.61607	5.88332	8.50289	7.93702	1.97026	7.172541107	0.004842801
LDHA	5.34229	4.55417	7.47896	6.45151	2.017005	7.515781426	0.004079141
LDLRAP1	2.49787	2.23766	4.3757	4.87877	2.25947	9.578011475	0.0035001
LIMA1	5.09344	3.66456	7.10336	6.16472	2.25504	9.53567473	0.001913421
LOXL2	4.65719	4.66397	8.28778	6.1312	2.54891	12.79315164	0.001507935
LRP10	4.82976	4.22902	6.81304	6.1623	1.95828	7.087126718	0.004504948
LTBP2	3.85218	3.23775	7.73325	6.07304	3.35818	28.7368422	1.02E-06
LYNX1	0	0	6.16331	6.06843	6.11587	452.9899773	8.43E-16
MFAP2	5.19296	4.78361	6.91672	6.92264	1.931395	6.899127815	0.001853046
MFAP5	2.25175	1.7193	5.5949	4.38125	3.00255	20.1368204	0.003496486
MICAL2	4.23484	4.06544	6.88164	6.06383	2.322595	10.20211447	0.00097243
MMP2	5.98645	5.0814	8.40514	7.32185	2.32957	10.27352297	0.00020293
MTHFD2	3.19905	2.18628	5.69531	5.48898	2.89948	18.16469727	2.42E-05
MTUS2	1.82325	1.43973	5.23644	4.0346	3.00403	20.16664496	6.11E-05
MXRA5	5.40259	4.69738	7.90661	6.84896	2.3278	10.25535492	0.00038881
MYL9	3.71305	3.08636	6.52286	5.77765	2.75055	15.6512377	2.03E-05
MYOF	3.59439	2.88268	7.02909	6.06843	3.310225	27.39128782	3.42E-08
ND3	9.16419	7.45472	10.9195	10.509	2.404795	11.07615944	0.000216329
ND6	10.0056	8.83593	11.7296	11.4894	2.188735	8.923917216	0.000227349
NFIX	7.08339	6.0845	9.28786	8.40335	2.26166	9.599010306	9.96E-05
NOMO3	5.80691	4.68909	5.81669	5.53493	0.42781	1.533894613	6.39E-08
NPIPA7	6.64362	5.75406	7.71933	7.01077	1.16621	3.209804398	3.09E-05
NPIPB15	0	2.06222	5.36626	5.22966	4.26685	71.29669693	1.49E-05
NT5E	1.82325	0	5.76832	2.95523	3.45015	31.50511772	0.003642805
NTS	4.11239	2.20916	6.81892	5.20401	2.85069	17.29971453	0.001484394
NUPR1	3.26912	3.2863	6.3081	5.17048	2.46158	11.72331976	0.003474425
NUTM2F	0.732484	0.416804	3.833	2.97782	2.830766	16.95844602	0.001536848
OLFML1	0	0	3.5725	3.38288	3.47769	32.38482666	0.00045948
OSTC	3.24561	1.42595	5.1358	5.01064	2.73744	15.44738912	0.000932765
PAPPA	3.33488	2.25748	5.94151	4.85038	2.599765	13.46057443	0.001062409
PCDHA10	3.04375	1.3387	5.70158	5.04246	3.180795	24.06587832	0.000605482
PCDHGB6	5.85682	5.41663	8.15487	7.73686	2.30914	10.06576437	0.000175689
PHACTR3	0.549306	0.346574	6.40192	5.96101	5.733525	309.0567757	2.00E-14
PHLDA2	3.02195	0.549306	5.95584	4.48717	3.435877	31.05863905	0.001525311
PLAU	2.08331	1.04832	4.68435	4.06531	2.809015	16.5935655	0.001004944
PLSCR1	3.01946	1.97414	5.80513	4.48746	2.649495	14.14689266	0.003015703
POSTN	5.68698	4.9531	10.3094	7.10332	3.38632	29.55698219	7.18E-06
POTEF	0.497099	0.828271	4.58486	3.86639	3.56294	35.26672906	3.62E-05
POTEI	0	0	4.89445	4.0903	4.492375	89.33336086	1.76E-07
POU5F1	2.26437	2.28684	4.64202	4.9587	2.524755	12.48783537	0.000141066
PRG4	1.47981	0	5.55001	2.46015	3.265175	26.18469291	0.001700912
PROKR2	0.711082	0	4.75007	3.84428	3.941634	51.50268798	0.001375567
PTRF	4.34327	4.48962	8.09477	6.56246	2.91217	18.39667607	6.89E-05
PXDNL	1.43334	0	3.86548	3.78051	3.106325	22.33879828	0.001573261
RAB29	2.8357	0.446469	4.99745	4.16774	2.9415105	18.94444029	0.000989962
RAI2	3.09053	1.31429	5.44242	5.01728	3.02744	20.64431544	0.000175673
RNFT1	1.08943	0	3.82666	3.4761	3.106665	22.34639477	0.001596662
RPL17-C18orf32	4.37174	2.62572	6.57041	6.39158	2.982265	19.73246009	4.92E-07
RSPH1	1.64481	0.310317	3.57886	5.26212	3.4429265	31.27836048	0.001167472
RWDD1	4.13142	2.78838	6.19349	5.48172	2.377705	10.78013404	0.001451614
S100A11	3.45816	3.88637	7.32383	6.06611	3.022705	20.54679566	9.58E-05
SERHL2	3.08489	2.53468	4.41984	4.28094	1.540605	4.667413202	0.000315413
SERPINA3	3.48639	1.97414	6.63726	5.11199	3.14436	23.20481964	0.000159004
SERPINE1	3.76398	3.41096	8.30841	6.17379	3.65363	38.61458288	2.00E-07
SGMS2	0.680488	0	3.72314	3.69112	3.366886	28.98811737	0.001543536
SLC13A4	3.25122	2.66956	2.44324	7.84737	2.184915	8.88989288	0.003432502
SLFN5	3.09545	1.64792	4.95971	4.66678	2.44156	11.49095265	0.003606958
SNRPB2	5.39816	3.56833	6.99851	6.79459	2.413305	11.17081976	0.001240364
SOCS3	3.80711	2.87585	6.68711	5.1299	2.567025	13.02701138	0.002123855
SPARC	8.56941	8.10319	10.7358	9.97539	2.019295	7.533012288	0.004748999
SPECC1L-ADORA2A	2.45721	3.82488	4.48117	3.01596	0.60752	1.835872784	0.002579314
ST3GAL1	4.30171	3.81047	6.29022	5.99146	2.08475	8.042580585	0.003887513
STC2	5.18178	4.34954	6.4599	7.00851	1.968545	7.160250741	0.003092047
STUM	3.85035	3.36325	6.64249	5.33272	2.380805	10.81360431	0.001236001
SULF1	5.25395	4.21921	7.36903	7.19143	2.54365	12.72603634	8.20E-07
SYNPO	4.0934	3.74343	6.70071	5.8615	2.36269	10.61947946	0.002715942
TAGLN	5.18476	5.00153	8.20243	7.13556	2.57585	13.14248352	0.000209108
TEX261	4.8812	3.82648	6.73102	6.18208	2.10271	8.188330247	0.001764891
TFPI2	2.09024	0.346574	2.89685	5.8861	3.173068	23.88063788	0.00205692
TGFBI	5.64897	5.07517	9.3061	6.84162	2.71179	15.05620201	0.000189188
THAP7-AS1	0.533932	0.652334	3.73559	3.16657	2.857947	17.4257152	0.002060873
THBS1	5.15906	4.24741	9.69908	7.1152	3.703905	40.60555988	9.24E-08
THBS2	5.17048	4.60901	8.147	6.87213	2.61982	13.73325138	3.29E-05
TIMP1	4.1608	3.12011	7.23706	5.90808	2.932115	18.76728135	0.00010776
TIMP3	6.11368	4.88131	8.60758	8.40738	3.009985	20.28709562	3.56E-10
TMEM132B	5.15491	4.21652	7.57586	6.31094	2.257685	9.560929975	0.000953762
TMEM19	3.18197	2.63266	5.12622	4.83353	2.07256	7.945136655	0.004950508
TMOD1	2.4563	1.98228	5.34272	4.3879	2.64602	14.09781753	0.000765078
TPM1	6.32888	5.77554	8.37309	7.71716	1.992915	7.336889654	0.001770962
TPM2	5.8522	5.73979	8.75369	7.5868	2.37425	10.74295295	0.001226693
TVP23C-CDRT4	2.30708	0	3.58396	3.90778	2.59233	13.36086618	9.81E-06
ULBP1	2.85732	0.233041	4.9244	4.86772	3.3508795	28.52781282	0.000583606
VDR	0.726736	0.262705	3.58564	2.56041	2.5783045	13.17478137	0.003997632
VEGFC	2.41463	1.64606	4.88232	4.62069	2.72116	15.19794164	0.000492879
VWA3A	1.64481	0	3.57422	4.7908	3.360105	28.7922139	0.000162939
ZCWPW1	2.51007	1.39256	4.36782	3.97177	2.21848	9.193346354	0.000352237
ZNF248	0.549306	0	4.23721	3.35178	3.519842	33.77909095	0.000257751
ZNF558	0	0	4.93617	5.09987	5.01802	151.111806	1.16E-09
