# Supplementary material for: An Association Study of DNA Methylation and Gene Expression in Angelman Syndrome: A Bioinformatics Approach
Source: Int J Mol Sci. 2022 Aug 15;23(16):9139. doi: 10.3390/ijms23169139 (PMC9409443; doi:10.3390/ijms23169139)
Supplement: Supplementary file 1 [file ijms-23-09139-s001.zip › Supplementary Table S2_Genes_downregulatedAS.txt]

GeneSymbol	Control_SRR1523352(LN)	Control_SRR1523353(LN)	AS_SRR1523347(LN)	AS_SRR1523349(LN)	FoldChange(LN)	FoldChange	p-value
ACYP1	3.71667	3.84033	3.0687	3.32377	0.582265	1.790088393	0.000999547
CRYBA4	4.37619	3.45502	0	0	3.915605	50.17942088	3.71905E-10
CRYBB1	4.42114	3.65218	0	0.305944	3.883688	48.6031333	1.14921E-11
CRYBB2	3.79857	2.02239	1.43973	0.549306	1.915962	6.793470974	4.22156E-06
CSMD1	3.6878	3.1262	2.10706	0	2.35347	10.52201785	7.8705E-07
DLL4	3.71535	3.12201	1.07683	2.61165	1.57444	4.82803716	0.000392479
DLX5	6.30079	5.66988	5.81413	4.0934	1.03157	2.805466962	0.000118694
DLX6	4.13508	3.86464	2.39119	3.64486	0.981835	2.669350008	0.004003563
FABP3	5.96615	5.20401	5.34711	4.79903	0.51201	1.668641796	9.90835E-07
FAM167B	3.53396	1.42678	0	0	2.48037	11.9456835	0.00015427
FOXP2	5.04986	4.02528	3.82934	4.30476	0.47052	1.600826407	0.001103159
GABRA2	5.12396	3.5501	0	0	4.33703	76.48005593	4.56681E-16
GAD1	5.95319	4.85277	4.67202	5.28827	0.422835	1.526282439	0.001788744
GSX2	4.07431	3.41633	3.62595	2.39369	0.7355	2.086524994	0.001087731
IL11RA	5.45532	4.71371	4.37662	4.88553	0.45344	1.573716469	0.000622029
INHA	3.64794	3.78077	2.50445	2.74493	1.089665	2.973277858	2.28443E-05
KANK4	3.808	3.00623	1.82325	2.81248	1.08925	2.972044203	0.000172496
LYPD5	2.90586	1.8229	3.71605	0	0.506355	1.659232258	0.000687132
MEG3	8.13546	7.0169	2.57631	2.59756	4.989245	146.8255284	3.81353E-52
NLRP2	4.86329	2.75012	0	2.20968	2.701865	14.90750832	4.76301E-09
OTP	4.25361	3.66042	0	0.824621	3.5447045	34.62945083	2.77758E-10
PCDHA6	4.34538	2.8634	1.94259	0	2.633095	13.91677574	3.23222E-09
PCDHGA8	3.71142	3.50096	3.35552	1.70044	1.07821	2.939413289	0.002405545
POU3F4	4.43464	4.44243	0	0	4.438535	84.65083731	8.80381E-16
PRPH	7.30029	6.41627	4.87002	6.04737	1.399585	4.053517408	1.63147E-08
RASA4B	5.69474	5.22859	5.36443	4.54062	0.50914	1.66385966	3.27858E-05
SLC18A2	3.82642	2.11349	3.54947	0.948349	0.7210455	2.056582244	3.41755E-05
SLC9A5	3.98846	3.77868	3.49374	2.9323	0.67055	1.955312447	0.002694988
SP9	5.83021	5.19296	5.39816	4.77072	0.427145	1.532874912	8.4718E-05
SST	6.78672	5.19296	4.24842	6.06611	0.832575	2.299231646	0.004383688
WNT7A	4.86618	4.85816	3.8481	4.02447	0.925885	2.524101102	2.22468E-05
