# Supplementary material for: An Association Study of DNA Methylation and Gene Expression in Angelman Syndrome: A Bioinformatics Approach
Source: Int J Mol Sci. 2022 Aug 15;23(16):9139. doi: 10.3390/ijms23169139 (PMC9409443; doi:10.3390/ijms23169139)
Supplement: Supplementary file 1 [file ijms-23-09139-s001.zip › Supplementary Table S3_HypermethylatedPromoterRegions_AS.txt]

Promoter_GeneSymbol	Promoter_Chr	Promoter_Start	Promoter_End	Delimeter	Female_SegmentStart	Female_SegmentEnd	Female_SegmentScore	Delimeter	Male_SegmentStart	Male_SegmentEnd	Male_SegmentScore
ALDH1A2	chr15	58062590	58062650	/-/-/	58063312	58063321	10.2781	/-/-/	58014720	58014723	8.69299
ARHGEF35	chr7	144195626	144195686	/-/-/	144196434	144196434	7.58462	/-/-/	144194968	144194968	10.717
BTNL3	chr5	180988796	180988856	/-/-/	180988471	180988472	9.04866	/-/-/	180988470	180988475	10.4248
C10orf76	chr10	102056162	102056222	/-/-/	102056871	102056872	8.74072	/-/-/	102057218	102057220	7.35197
CTIF	chr18	48557446	48557506	/-/-/	48556713	48556714	9.35288	/-/-/	48556713	48556714	11.1016
DHFR	chr5	80651662	80651722	/-/-/	80651091	80651091	7.00602	/-/-/	80651252	80651253	9.46675
FAM47C	chrX	37008309	37008369	/-/-/	37008325	37008327	9.46634	/-/-/	37008977	37008991	14.1374
FANK1	chr10	125896514	125896574	/-/-/	125896137	125896138	8.23031	/-/-/	125897074	125897075	8.83868
FTMT	chr5	121851836	121851896	/-/-/	121851125	121851130	7.78738	/-/-/	121851102	121851108	15.6283
GIT2	chr12	109996241	109996301	/-/-/	109996979	109996984	13.1395	/-/-/	109996980	109996984	12.8584
GPR26	chr10	123666328	123666388	/-/-/	123666826	123666828	7.7323	/-/-/	123666964	123666966	9.68976
KCNN2	chr5	114433461	114433521	/-/-/	114432542	114432544	7.65229	/-/-/	114433602	114433604	8.54488
LPAR1	chr9	110999455	110999515	/-/-/	110999768	110999770	8.82053	/-/-/	110999586	110999586	24.0593
LRRC18	chr10	48914232	48914292	/-/-/	48913463	48913471	10.8005	/-/-/	48914819	48914821	7.17666
MMP26	chr11	4988129	4988189	/-/-/	4987523	4987526	7.6383	/-/-/	4987448	4987452	8.34543
MTRNR2L8	chr11	10508673	10508733	/-/-/	10508445	10508446	7.03597	/-/-/	10509393	10509394	9.09542
NGFRAP1	chrX	103376261	103376321	/-/-/	103375758	103375760	8.17612	/-/-/	103375765	103375768	7.50872
NLRC4	chr2	32264854	32264914	/-/-/	32265700	32265709	10.111	/-/-/	32265706	32265709	8.2305
NSMCE1	chr16	27267022	27267082	/-/-/	27268034	27268036	7.37539	/-/-/	27266574	27266575	10.3466
PBDC1	chrX	76172799	76172859	/-/-/	76172861	76172863	7.98142	/-/-/	76173461	76173473	13.1631
PDCL	chr9	122828577	122828637	/-/-/	122828883	122828886	7.22909	/-/-/	122829066	122829068	11.6369
PGAM4	chrX	77969638	77969698	/-/-/	77969559	77969562	8.01145	/-/-/	77970444	77970446	9.39667
PQLC2L	chr3	157543262	157543322	/-/-/	157542595	157542613	22.6442	/-/-/	157542605	157542615	19.8801
PRKACG	chr9	69014102	69014162	/-/-/	69014132	69014153	14.8356	/-/-/	69013926	69013929	8.28927
SLC14A1	chr18	45724131	45724191	/-/-/	45724449	45724450	7.47157	/-/-/	45726182	45726198	20.5598
SUMF1	chr3	4467242	4467302	/-/-/	4468018	4468020	7.90005	/-/-/	4468073	4468074	10.1519
TFCP2	chr12	51172780	51172840	/-/-/	51173827	51173828	7.74557	/-/-/	51173733	51173734	8.62771
TPTE	chr21	10521418	10521478	/-/-/	10521328	10521334	9.46374	/-/-/	10522001	10522011	10.8844
TRIM17	chr1	228416691	228416751	/-/-/	228415949	228415950	7.97869	/-/-/	228415744	228415746	7.08087
TTC39B	chr9	15250189	15250249	/-/-/	15251058	15251061	12.7892	/-/-/	15232280	15232282	10.1609
USP17L13	chr4	9224757	9224817	/-/-/	9224144	9224146	7.03449	/-/-/	9223950	9223953	7.26967
WDR72	chr15	53541084	53541144	/-/-/	53541262	53541265	7.38285	/-/-/	53541662	53541666	12.1383
WNK3	chrX	54358035	54358095	/-/-/	54357876	54357880	8.68484	/-/-/	54344317	54344320	7.03587
ZNF69	chr19	11887768	11887828	/-/-/	11888718	11888721	7.69954	/-/-/	11887009	11887010	8.44049
