# Supplementary material for: An Association Study of DNA Methylation and Gene Expression in Angelman Syndrome: A Bioinformatics Approach
Source: Int J Mol Sci. 2022 Aug 15;23(16):9139. doi: 10.3390/ijms23169139 (PMC9409443; doi:10.3390/ijms23169139)
Supplement: Supplementary file 1 [file ijms-23-09139-s001.zip › Supplementary Table S4_HypomethylatedPromoterRegion_AS.txt]

GeneSymbol	Promoter_Chr	Promoter_Start	Promoter_End	Delimeter	Female_SegmentStart	Female_SegmentEnd	Female_SegmentScore	Delimeter	Male_SegmentStart	Male_SegmentEnd	Male_SegmentScore
AADACL3	chr1	12716061	12716121	/-/-/	12716408	12716408	11.6793	/-/-/	12716132	12716132	13.0944
ABCB8	chr7	151028400	151028460	/-/-/	151029171	151029171	8.73493	/-/-/	151027821	151027821	11.0414
ABCC6	chr16	16223483	16223543	/-/-/	16222814	16222814	10.6776	/-/-/	16224194	16224194	12.4141
ABHD11	chr7	73738791	73738851	/-/-/	73739708	73739708	10.2302	/-/-/	73739051	73739051	8.68764
ABHD16B	chr20	63861390	63861450	/-/-/	63861498	63861502	7.30507	/-/-/	63861900	63861905	11.4841
ABHD18	chr4	127965240	127965300	/-/-/	127964314	127964314	7.55944	/-/-/	127964577	127964577	18.3185
ACOT4	chr14	73591633	73591693	/-/-/	73592690	73592690	13.072	/-/-/	73590644	73590644	14.0708
ACP5	chr19	11577634	11577694	/-/-/	11578464	11578464	8.34908	/-/-/	11579500	11579501	7.40284
ACTL7A	chr9	108862216	108862276	/-/-/	108862802	108862802	15.5229	/-/-/	108862432	108862432	15.2826
ACYP1	chr14	75069475	75069535	/-/-/	75069943	75069943	11.5999	/-/-/	75070501	75070501	14.6499
ADAP1	chr7	945805	945865	/-/-/	946657	946657	8.72947	/-/-/	926722	926722	7.0666
ADGRB1	chr8	142463913	142463973	/-/-/	142464245	142464245	9.26395	/-/-/	142464228	142464228	9.34158
ADGRG1	chr16	57619996	57620056	/-/-/	57619075	57619075	10.2136	/-/-/	57628766	57628766	9.49969
ADIPOQ	chr3	186842660	186842720	/-/-/	186842439	186842439	8.03264	/-/-/	186842664	186842664	9.47459
AHRR	chr5	304173	304233	/-/-/	303631	303631	7.54839	/-/-/	303212	303212	9.29966
AKT2	chr19	40285334	40285394	/-/-/	40286201	40286201	9.46811	/-/-/	40265570	40265570	10.4272
ALAD	chr9	113401273	113401333	/-/-/	113400589	113400589	10.9079	/-/-/	113400778	113400779	7.47286
ALDH3A1	chr17	19748282	19748342	/-/-/	19747528	19747528	11.436	/-/-/	19747559	19747559	11.1421
ALG1L	chr3	125937075	125937135	/-/-/	125936639	125936639	10.4014	/-/-/	125933615	125933615	12.7316
ALOX12	chr17	6995999	6996059	/-/-/	6996956	6996959	12.1726	/-/-/	6995502	6995502	17.349
AMDHD1	chr12	95943288	95943348	/-/-/	95944003	95944003	9.69594	/-/-/	95944208	95944208	10.3329
AMPD3	chr11	10450338	10450398	/-/-/	10449457	10449457	11.5981	/-/-/	10455371	10455371	13.6118
AMY1A	chr1	103655757	103655817	/-/-/	103656591	103656591	12.3802	/-/-/	103654871	103654872	14.2301
ANAPC2	chr9	137188549	137188609	/-/-/	137187565	137187565	13.9837	/-/-/	137187581	137187581	9.34329
ANGPTL6	chr19	10099866	10099926	/-/-/	10100110	10100110	12.401	/-/-/	10099532	10099532	8.82118
ANHX	chr12	133235730	133235790	/-/-/	133235050	133235050	10.8706	/-/-/	133235049	133235052	9.61676
ANKRD18B	chr9	33524319	33524379	/-/-/	33523689	33523689	13.2618	/-/-/	33523754	33523754	12.6862
ANKRD20A2	chr9	40223273	40223333	/-/-/	40223408	40223408	9.19205	/-/-/	40223217	40223218	10.2431
ANKRD24	chr19	4184138	4184198	/-/-/	4183259	4183259	9.51947	/-/-/	4183226	4183226	15.3549
ANKRD6	chr6	89433102	89433162	/-/-/	89433244	89433244	12.601	/-/-/	89567841	89567841	12.4429
ANKRD62	chr18	12093799	12093859	/-/-/	12093554	12093554	19.4491	/-/-/	12092884	12092884	10.8871
ANKRD7	chr7	118224654	118224714	/-/-/	118225543	118225543	13.5227	/-/-/	118224680	118224680	17.8649
ANXA2	chr15	60390647	60390707	/-/-/	60390353	60390353	13.4645	/-/-/	60390364	60390364	12.5609
ANXA8	chr10	47483998	47484058	/-/-/	47483521	47483521	12.2018	/-/-/	47484039	47484039	14.6097
AOC1	chr7	150854328	150854388	/-/-/	150854677	150854679	7.64436	/-/-/	150854522	150854522	18.6212
APC2	chr19	1450071	1450131	/-/-/	1450914	1450914	7.87021	/-/-/	1452937	1452937	8.17295
APOC4	chr19	44942224	44942284	/-/-/	44941302	44941302	10.4583	/-/-/	44941302	44941302	9.53323
APOF	chr12	56362788	56362848	/-/-/	56363102	56363102	17.1042	/-/-/	56363604	56363604	11.798
AQP2	chr12	49950687	49950747	/-/-/	49950661	49950661	11.7847	/-/-/	49951167	49951167	13.4407
ARAP1	chr11	72752397	72752457	/-/-/	72751510	72751510	15.7341	/-/-/	72751511	72751512	7.23658
ARHGEF18	chr19	7415326	7415386	/-/-/	7414538	7414538	10.5011	/-/-/	7440072	7440072	9.99161
ARIH2	chr3	48918815	48918875	/-/-/	48918016	48918016	9.00161	/-/-/	48917960	48917960	8.75938
ARRB2	chr17	4710377	4710437	/-/-/	4709410	4709415	8.71031	/-/-/	4709391	4709395	10.4312
ASB11	chrX	15315613	15315673	/-/-/	15316129	15316134	10.295	/-/-/	15313775	15313780	12.9407
ASB15	chr7	123601771	123601831	/-/-/	123600803	123600803	14.0338	/-/-/	123600865	123600865	17.5023
ATG7	chr3	11272347	11272407	/-/-/	11271365	11271365	7.44161	/-/-/	11271361	11271361	9.74195
BACE1	chr11	117295562	117295622	/-/-/	117294650	117294650	13.7938	/-/-/	117315233	117315233	12.393
BEAN1	chr16	66442019	66442079	/-/-/	66441139	66441139	15.7566	/-/-/	66426354	66426354	11.467
BIN2	chr12	51324115	51324175	/-/-/	51323194	51323194	10.6036	/-/-/	51324228	51324228	10.5697
BLM	chr15	90717313	90717373	/-/-/	90718261	90718261	9.23315	/-/-/	90740586	90740586	11.3888
BRCA1	chr17	43117358	43117418	/-/-/	43117507	43117507	11.5551	/-/-/	43117663	43117663	12.8978
BRMS1L	chr14	35826288	35826348	/-/-/	35825448	35825448	8.74509	/-/-/	35825520	35825520	8.62377
BRSK2	chr11	1424316	1424376	/-/-/	1423676	1423676	9.80501	/-/-/	1409475	1409475	7.73058
BTBD6	chr14	105248483	105248543	/-/-/	105249504	105249504	10.7456	/-/-/	105249383	105249383	7.41586
C10orf11	chr10	75782763	75782823	/-/-/	75783312	75783312	10.9481	/-/-/	75783606	75783606	18.9564
C10orf54	chr10	71773509	71773569	/-/-/	71774240	71774240	9.08574	/-/-/	71774049	71774051	12.8114
C11orf53	chr11	111255889	111255949	/-/-/	111256699	111256700	12.1255	/-/-/	111256699	111256700	11.9698
C11orf70	chr11	102047408	102047468	/-/-/	102046766	102046766	12.0195	/-/-/	102046743	102046743	10.5771
C11orf80	chr11	66744737	66744797	/-/-/	66743921	66743921	15.2926	/-/-/	66743985	66743985	11.633
C15orf41	chr15	36579595	36579655	/-/-/	36578976	36578976	10.7001	/-/-/	36578976	36578976	16.2269
C17orf50	chr17	35760846	35760906	/-/-/	35760886	35760886	12.6375	/-/-/	35761307	35761307	13.5174
C1orf186	chr1	206052746	206052806	/-/-/	206052444	206052444	10.4217	/-/-/	206052622	206052624	19.0134
C1QL2	chr2	119158779	119158839	/-/-/	119159306	119159306	9.59033	/-/-/	119159424	119159424	13.5
C1QTNF7	chr4	15339938	15339998	/-/-/	15339899	15339899	16.4554	/-/-/	15374494	15374512	16.9425
C1S	chr12	7060668	7060728	/-/-/	7061458	7061458	19.2991	/-/-/	7059824	7059824	11.5403
C2orf68	chr2	85612021	85612081	/-/-/	85612722	85612722	10.1157	/-/-/	85612805	85612808	17.1881
C3orf67	chr3	59050014	59050074	/-/-/	59050397	59050397	17.4606	/-/-/	59050714	59050714	10.3413
C5orf24	chr5	134845563	134845623	/-/-/	134844957	134844957	8.11083	/-/-/	134844862	134844862	12.305
C6orf132	chr6	42142436	42142496	/-/-/	42143230	42143230	12.8023	/-/-/	42141599	42141600	7.55765
C6orf25	chr6	31723323	31723383	/-/-/	31722622	31722622	18.9757	/-/-/	31723421	31723421	11.3347
C9orf129	chr9	93346418	93346478	/-/-/	93347169	93347169	13.8988	/-/-/	93347068	93347068	10.4944
CA3	chr8	85438809	85438869	/-/-/	85439298	85439298	19.1611	/-/-/	85439763	85439763	16.5585
CA5A	chr16	87936518	87936578	/-/-/	87936484	87936487	7.91938	/-/-/	87937049	87937049	11.2092
CALML3	chr10	5524911	5524971	/-/-/	5523921	5523921	9.31032	/-/-/	5524662	5524662	8.29098
CAMKK2	chr12	121274461	121274521	/-/-/	121273877	121273877	11.8458	/-/-/	121275433	121275433	13.5635
CAPN2	chr1	223701547	223701607	/-/-/	223700673	223700673	8.89126	/-/-/	223711671	223711671	14.3261
CASP8	chr2	201260486	201260546	/-/-/	201260733	201260733	8.8761	/-/-/	201232778	201232778	10.3802
CATSPER2	chr15	43648833	43648893	/-/-/	43648486	43648486	11.0947	/-/-/	43649024	43649027	14.8019
CBARP	chr19	1236708	1236768	/-/-/	1236367	1236367	7.92326	/-/-/	1236620	1236620	7.83987
CCBL1	chr9	128881920	128881980	/-/-/	128881015	128881015	11.3329	/-/-/	128881134	128881135	7.66824
CCDC116	chr22	21632710	21632770	/-/-/	21632312	21632312	7.75999	/-/-/	21632360	21632360	11.3006
CCDC166	chr8	143708025	143708085	/-/-/	143707137	143707137	10.6082	/-/-/	143707027	143707027	9.72191
CCDC179	chr11	22860458	22860518	/-/-/	22860398	22860398	20.6063	/-/-/	22861028	22861028	21.5999
CCDC185	chr1	223393367	223393427	/-/-/	223394295	223394295	12.0845	/-/-/	223392700	223392700	14.4817
CCDC190	chr1	162868800	162868860	/-/-/	162868605	162868605	15.0467	/-/-/	162866384	162866384	17.7106
CCDC36	chr3	49199450	49199510	/-/-/	49199150	49199150	10.9507	/-/-/	49199303	49199303	8.54333
CCDC84	chr11	118998088	118998148	/-/-/	118999107	118999108	8.73505	/-/-/	118999107	118999108	9.50804
CCNC	chr6	99568649	99568709	/-/-/	99569186	99569186	15.3315	/-/-/	99569209	99569209	14.5707
CCT3	chr1	156338246	156338306	/-/-/	156337265	156337265	14.4497	/-/-/	156337278	156337281	10.3426
CCT4	chr2	61888623	61888683	/-/-/	61889183	61889183	10.7651	/-/-/	61889028	61889028	12.9004
CCZ1B	chr7	6826253	6826313	/-/-/	6825299	6825299	9.44131	/-/-/	6826621	6826621	9.05536
CD248	chr11	66317033	66317093	/-/-/	66316431	66316431	10.1076	/-/-/	66316071	66316071	17.2261
CD3D	chr11	118342622	118342682	/-/-/	118342594	118342594	20.739	/-/-/	118342937	118342937	19.5329
CD7	chr17	82317597	82317657	/-/-/	82318032	82318032	9.866	/-/-/	82317586	82317586	7.79066
CD93	chr20	23086313	23086373	/-/-/	23085401	23085401	8.61776	/-/-/	23085898	23085898	10.1284
CDK11A	chr1	1724323	1724383	/-/-/	1723396	1723396	9.86662	/-/-/	1723364	1723364	7.08092
CDSN	chr6	31120435	31120495	/-/-/	31119891	31119891	9.06138	/-/-/	31120706	31120706	11.7412
CEBPD	chr8	47738993	47739053	/-/-/	47739429	47739429	10.843	/-/-/	47738957	47738957	10.8387
CELSR1	chr22	46537065	46537125	/-/-/	46536294	46536294	9.73921	/-/-/	46536084	46536084	11.7587
CEP70	chr3	138594249	138594309	/-/-/	138593284	138593284	22.2045	/-/-/	138595185	138595185	15.8934
CES1	chr16	55833085	55833145	/-/-/	55832235	55832235	9.85169	/-/-/	55833011	55833014	12.1751
CGB8	chr19	49048737	49048797	/-/-/	49048837	49048837	8.48551	/-/-/	49047845	49047847	11.4259
CGREF1	chr2	27111091	27111151	/-/-/	27110701	27110701	10.7139	/-/-/	27111378	27111378	9.31389
CHST8	chr19	33677497	33677557	/-/-/	33677986	33677986	8.8548	/-/-/	33676646	33676646	10.856
CLCNKB	chr1	16048734	16048794	/-/-/	16047738	16047738	9.5207	/-/-/	16048394	16048394	13.2941
CLEC12A	chr12	9951249	9951309	/-/-/	9951840	9951840	14.4188	/-/-/	9952238	9952238	7.25092
CNEP1R1	chr16	50025175	50025235	/-/-/	50024197	50024197	14.3938	/-/-/	50024268	50024268	12.8178
CNGA1	chr4	47981614	47981674	/-/-/	47982378	47982378	14.37	/-/-/	48012843	48012843	12.0891
CNIH3	chr1	224616267	224616327	/-/-/	224615367	224615367	11.649	/-/-/	224617104	224617104	10.8158
CNOT6	chr5	180499096	180499156	/-/-/	180498335	180498335	10.6179	/-/-/	180493876	180493879	9.27486
COA3	chr17	42798693	42798753	/-/-/	42799623	42799623	11.1792	/-/-/	42797717	42797717	16.7657
COL18A1	chr21	45405115	45405175	/-/-/	45404306	45404306	7.81612	/-/-/	45404356	45404357	7.37485
COL20A1	chr20	63293165	63293225	/-/-/	63292270	63292274	10.5871	/-/-/	63292270	63292274	11.9166
COLGALT1	chr19	17555632	17555692	/-/-/	17554636	17554636	11.0471	/-/-/	17554711	17554711	7.57397
CPN1	chr10	100081833	100081893	/-/-/	100080888	100080888	9.43552	/-/-/	100081488	100081489	7.56235
CRIP1	chr14	105486836	105486896	/-/-/	105487127	105487127	7.40098	/-/-/	105485908	105485908	7.87464
CRISPLD2	chr16	84819935	84819995	/-/-/	84819418	84819418	11.1684	/-/-/	84825851	84825851	8.62333
CRYBB3	chr22	25199808	25199868	/-/-/	25200266	25200266	12.0593	/-/-/	25199303	25199303	15.0541
CSDC2	chr22	41560708	41560768	/-/-/	41560407	41560407	8.38972	/-/-/	41561969	41561969	8.27463
CSF3R	chr1	36482902	36482962	/-/-/	36483133	36483133	10.1375	/-/-/	36484015	36484015	11.509
CT47A1	chrX	120985748	120985808	/-/-/	120984894	120984897	7.48607	/-/-/	120985324	120985324	9.27081
CT47A2	chrX	120980889	120980949	/-/-/	120980034	120980037	7.48607	/-/-/	120980121	120980121	8.74105
CT47A7	chrX	120956564	120956624	/-/-/	120955710	120955713	7.48607	/-/-/	120957576	120957576	12.5603
CT47A9	chrX	120946844	120946904	/-/-/	120947859	120947859	11.0196	/-/-/	120946281	120946281	12.9134
CT47B1	chrX	120875855	120875915	/-/-/	120875271	120875274	14.6684	/-/-/	120875070	120875074	12.4201
CTDSPL2	chr15	44427165	44427225	/-/-/	44426312	44426315	8.22767	/-/-/	44426313	44426313	13.8341
CUX1	chr7	101817584	101817644	/-/-/	101817599	101817599	8.72549	/-/-/	101817747	101817747	10.0911
CXXC1	chr18	50288296	50288356	/-/-/	50288880	50288880	13.801	/-/-/	50288816	50288816	12.2592
CYB561	chr17	63437550	63437610	/-/-/	63437394	63437395	9.93046	/-/-/	63436738	63436738	17.6572
CYTH2	chr19	48468963	48469023	/-/-/	48468458	48468458	7.5065	/-/-/	48468593	48468593	7.66867
DACT3	chr19	46650081	46650141	/-/-/	46650279	46650279	12.6075	/-/-/	46650986	46650986	12.3611
DAGLA	chr11	61699542	61699602	/-/-/	61699955	61699955	7.55169	/-/-/	61680737	61680737	9.39298
DCAF4L2	chr8	87874004	87874064	/-/-/	87873825	87873833	16.1058	/-/-/	87874173	87874173	23.8988
DCLRE1B	chr1	113905121	113905181	/-/-/	113906079	113906079	11.6573	/-/-/	113906079	113906079	13.1952
DDIT4	chr10	72273874	72273934	/-/-/	72274900	72274900	7.86048	/-/-/	72274835	72274835	8.47837
DDR1	chr6	30882884	30882944	/-/-/	30882638	30882643	8.3869	/-/-/	30882804	30882804	11.2491
DDX19A	chr16	70346855	70346915	/-/-/	70345946	70345946	9.76097	/-/-/	70347909	70347909	9.19512
DDX43	chr6	73394778	73394838	/-/-/	73394840	73394840	11.5874	/-/-/	73394236	73394236	11.5206
DDX55	chr12	123602049	123602109	/-/-/	123601430	123601430	15.0282	/-/-/	123601240	123601240	16.6643
DEFB104B	chr8	7475105	7475165	/-/-/	7474489	7474489	10.2557	/-/-/	7474201	7474201	13.0619
DEFB107A	chr8	7815640	7815700	/-/-/	7814975	7814976	9.18102	/-/-/	7815123	7815123	15.1267
DEFB124	chr20	31472943	31473003	/-/-/	31472173	31472177	13.1061	/-/-/	31472173	31472173	10.9123
DFFA	chr1	10472964	10473024	/-/-/	10473600	10473600	11.6867	/-/-/	10472384	10472384	8.70615
DHODH	chr16	72008700	72008760	/-/-/	72009230	72009231	11.8871	/-/-/	72009225	72009225	12.2173
DMRTB1	chr1	53459349	53459409	/-/-/	53459607	53459608	9.62785	/-/-/	53460052	53460057	10.2541
DMRTC2	chr19	41844992	41845052	/-/-/	41844500	41844500	13.3799	/-/-/	41844707	41844707	10.4046
DNAI2	chr17	74274149	74274209	/-/-/	74273478	74273479	10.5573	/-/-/	74274848	74274848	11.6766
DNAJA3	chr16	4425818	4425878	/-/-/	4424847	4424847	9.21626	/-/-/	4425107	4425107	10.3125
DNAJC17	chr15	40807462	40807522	/-/-/	40806597	40806597	9.59509	/-/-/	40806509	40806509	10.2999
DNPH1	chr6	43229470	43229530	/-/-/	43229699	43229699	12.7062	/-/-/	43228696	43228697	11.9437
DOPEY1	chr6	83067621	83067681	/-/-/	83066652	83066652	20.4641	/-/-/	83066724	83066724	17.3957
DPEP3	chr16	67980779	67980839	/-/-/	67981756	67981756	11.0505	/-/-/	67979651	67979651	12.2582
DPH7	chr9	137578889	137578949	/-/-/	137579719	137579720	8.10108	/-/-/	137578383	137578383	8.2178
DPPA3	chr12	7711383	7711443	/-/-/	7711432	7711432	11.5067	/-/-/	7711462	7711462	7.84581
DSG3	chr18	31447691	31447751	/-/-/	31446758	31446759	15.2719	/-/-/	31446751	31446751	10.5704
DTWD2	chr5	118988523	118988583	/-/-/	118988873	118988873	14.3843	/-/-/	118987736	118987736	15.6601
E2F1	chr20	33686372	33686432	/-/-/	33685387	33685387	11.693	/-/-/	33687106	33687106	15.5883
EDAR	chr2	108972940	108973000	/-/-/	108972489	108972489	8.35802	/-/-/	108973926	108973926	13.0229
EDDM3B	chr14	20768354	20768414	/-/-/	20767674	20767674	12.5308	/-/-/	20767498	20767498	11.8578
EFHD1	chr2	232633181	232633241	/-/-/	232632435	232632435	12.8956	/-/-/	232606746	232606746	13.4186
ELF4	chrX	130110486	130110546	/-/-/	130109870	130109870	8.98928	/-/-/	130111270	130111271	8.95302
ELOF1	chr19	11559219	11559279	/-/-/	11560004	11560004	8.3486	/-/-/	11560178	11560178	8.36987
EP400	chr12	131949914	131949974	/-/-/	131950784	131950784	7.86312	/-/-/	131949035	131949035	10.2776
EPHB4	chr7	100827512	100827572	/-/-/	100828509	100828509	7.8474	/-/-/	100828314	100828314	10.1934
EPN1	chr19	55676579	55676639	/-/-/	55677093	55677093	9.3399	/-/-/	55674876	55674876	7.77383
EPPK1	chr8	143877458	143877518	/-/-/	143876679	143876679	10.5427	/-/-/	143876969	143876969	7.45472
EXOC3	chr5	443126	443186	/-/-/	444011	444014	8.73022	/-/-/	446302	446303	8.54876
EXOC7	chr17	76103416	76103476	/-/-/	76104052	76104052	9.46149	/-/-/	76104632	76104632	11.2387
FABP2	chr4	119322393	119322453	/-/-/	119323422	119323422	10.5265	/-/-/	119323422	119323422	13.8475
FAM160A1	chr4	151409126	151409186	/-/-/	151408573	151408573	12.4205	/-/-/	151409306	151409306	19.1751
FAM178B	chr2	96898148	96898208	/-/-/	96897146	96897149	8.80943	/-/-/	96986641	96986642	10.838
FAM217B	chr20	59940339	59940399	/-/-/	59939621	59939621	15.0211	/-/-/	59932913	59932914	14.1464
FAM47C	chrX	37008309	37008369	/-/-/	37008374	37008374	9.42695	/-/-/	37008324	37008324	27.2234
FAM50B	chr6	3849323	3849383	/-/-/	3849567	3849567	8.24675	/-/-/	3848928	3848928	10.7939
FAM71A	chr1	212624424	212624484	/-/-/	212623566	212623566	12.9932	/-/-/	212623566	212623566	16.7292
FAM71D	chr14	67189390	67189450	/-/-/	67190371	67190372	8.18449	/-/-/	67189871	67189871	20.2009
FAM81A	chr15	59438138	59438198	/-/-/	59437988	59437988	8.91745	/-/-/	59439109	59439109	13.8766
FAM98C	chr19	38403096	38403156	/-/-/	38402101	38402101	9.6483	/-/-/	38402186	38402187	7.32764
FAU	chr11	65122477	65122537	/-/-/	65123506	65123506	13.7988	/-/-/	65121134	65121134	11.2457
FBLIM1	chr1	15758282	15758342	/-/-/	15758348	15758348	7.75199	/-/-/	15758300	15758300	7.89111
FBLN2	chr3	13568690	13568750	/-/-/	13568826	13568826	7.89439	/-/-/	13570203	13570203	13.2771
FBLN7	chr2	112138366	112138426	/-/-/	112137604	112137604	8.80045	/-/-/	112138118	112138118	8.9247
FBXL13	chr7	103033780	103033840	/-/-/	103033615	103033615	10.941	/-/-/	103033428	103033428	7.9752
FER1L5	chr2	96642714	96642774	/-/-/	96642323	96642323	20.549	/-/-/	96642351	96642351	21.2618
FFAR1	chr19	35351546	35351606	/-/-/	35351781	35351781	9.14924	/-/-/	35351268	35351268	11.7983
FGD3	chr9	92947473	92947533	/-/-/	92947986	92947987	7.215	/-/-/	92964092	92964098	8.0912
FLRT1	chr11	64103214	64103274	/-/-/	64104085	64104085	9.53031	/-/-/	64103948	64103948	8.85355
FN3K	chr17	82735565	82735625	/-/-/	82734769	82734769	8.63284	/-/-/	82736263	82736263	7.73503
FOXD4L5	chr9	65285216	65285276	/-/-/	65285330	65285330	7.25693	/-/-/	65284336	65284343	8.82636
FOXL2	chr3	138946914	138946974	/-/-/	138947632	138947632	13.6515	/-/-/	138947878	138947878	13.9123
FOXO3	chr6	108560910	108560970	/-/-/	108561173	108561174	8.2389	/-/-/	108561291	108561291	18.1467
FOXRED2	chr22	36506775	36506835	/-/-/	36506019	36506019	9.92148	/-/-/	36506025	36506025	9.06117
FRG1	chr4	189940795	189940855	/-/-/	189940033	189940033	12.8158	/-/-/	189940989	189940990	10.4555
FSCN2	chr17	81528327	81528387	/-/-/	81528467	81528467	8.14554	/-/-/	81527837	81527837	9.83451
FTMT	chr5	121851836	121851896	/-/-/	121852470	121852470	10.619	/-/-/	121852332	121852332	26.3881
FUT7	chr9	137033040	137033100	/-/-/	137033185	137033185	8.17974	/-/-/	137031850	137031850	9.08217
GAGE1	chrX	49600171	49600231	/-/-/	49599200	49599200	9.56951	/-/-/	49600866	49600866	7.39103
GAGE12F	chrX	49560812	49560872	/-/-/	49560601	49560602	8.18935	/-/-/	49560757	49560757	8.04554
GAGE13	chrX	49331563	49331623	/-/-/	49331535	49331535	7.32198	/-/-/	49332013	49332013	8.19202
GAL3ST2	chr2	241776772	241776832	/-/-/	241777076	241777076	7.18716	/-/-/	241777048	241777048	8.64884
GAS7	chr17	9959484	9959544	/-/-/	9958787	9958787	11.0752	/-/-/	10026785	10026785	8.8524
GCSAML	chr1	247518406	247518466	/-/-/	247518301	247518302	9.50837	/-/-/	247517777	247517777	15.1719
GDF2	chr10	47322396	47322456	/-/-/	47322462	47322462	12.4948	/-/-/	47321622	47321622	12.0979
GFI1B	chr9	132945481	132945541	/-/-/	132945748	132945748	10.3271	/-/-/	132944829	132944829	9.89178
GGCX	chr2	85561482	85561542	/-/-/	85560682	85560682	10.1154	/-/-/	85562492	85562492	8.92139
GGTLC1	chr20	23986814	23986874	/-/-/	23987007	23987007	9.37964	/-/-/	23985834	23985834	10.0827
GIGYF1	chr7	100689362	100689422	/-/-/	100689744	100689744	9.52522	/-/-/	100688644	100688644	10.8136
GIP	chr17	48968584	48968644	/-/-/	48968970	48968970	14.2392	/-/-/	48968958	48968958	11.4249
GIT2	chr12	109996241	109996301	/-/-/	109996875	109996875	11.7887	/-/-/	109996875	109996875	10.1624
GJA1	chr6	121443568	121443628	/-/-/	121443340	121443340	13.2829	/-/-/	121444474	121444474	13.0405
GLIS2	chr16	4332077	4332137	/-/-/	4331334	4331334	9.97289	/-/-/	4332561	4332561	12.2956
GLYCTK	chr3	52290016	52290076	/-/-/	52291028	52291039	11.2893	/-/-/	52290370	52290370	9.00854
GNB3	chr12	6840875	6840935	/-/-/	6840884	6840884	11.015	/-/-/	6840884	6840884	9.32555
GOLGA6L10	chr15	82349365	82349425	/-/-/	82350262	82350262	7.58578	/-/-/	82348765	82348766	8.54713
GOLGA6L9	chr15	82429968	82430028	/-/-/	82430641	82430641	14.4999	/-/-/	82429326	82429326	18.2492
GP1BB	chr22	19723491	19723551	/-/-/	19724277	19724277	9.01269	/-/-/	19723276	19723279	13.4066
GPAT2	chr2	96034905	96034965	/-/-/	96034127	96034127	9.49878	/-/-/	96034299	96034299	14.4147
GPSM3	chr6	32192629	32192689	/-/-/	32193361	32193361	12.8271	/-/-/	32192459	32192459	10.3286
GRAMD3	chr5	126423081	126423141	/-/-/	126422341	126422341	18.684	/-/-/	126465998	126465998	23.0442
GRAP2	chr22	39901130	39901190	/-/-/	39901285	39901285	13.8695	/-/-/	39945934	39945934	11.1731
GRB10	chr7	50782700	50782760	/-/-/	50782638	50782641	12.0791	/-/-/	50782251	50782251	10.215
GRIK5	chr19	42065773	42065833	/-/-/	42064799	42064799	15.6995	/-/-/	42065338	42065338	9.25366
GRM4	chr6	34145771	34145831	/-/-/	34146132	34146132	8.22494	/-/-/	34155598	34155598	10.3658
GSPT1	chr16	11915941	11916001	/-/-/	11916068	11916068	7.02136	/-/-/	11904080	11904080	11.5548
GSTO2	chr10	104274855	104274915	/-/-/	104275343	104275343	9.70031	/-/-/	104270082	104270082	18.5673
GTF2IRD2	chr7	74840732	74840792	/-/-/	74841329	74841330	12.3734	/-/-/	74851955	74851955	16.9447
GTSF1	chr12	54473591	54473651	/-/-/	54473093	54473093	12.4102	/-/-/	54473071	54473071	14.1695
GUCA2B	chr1	42153360	42153420	/-/-/	42152790	42152790	11.0488	/-/-/	42153133	42153133	13.834
HAS3	chr16	69105603	69105663	/-/-/	69105070	69105070	12.1149	/-/-/	69105030	69105030	9.17775
HAVCR2	chr5	157109033	157109093	/-/-/	157108346	157108361	12.5208	/-/-/	157109945	157109945	15.1097
HDAC1	chr1	32292190	32292250	/-/-/	32293176	32293176	10.1468	/-/-/	32293042	32293042	14.6514
HDGFL1	chr6	22569516	22569576	/-/-/	22568751	22568751	15.5814	/-/-/	22569016	22569016	15.3429
HIST1H1T	chr6	26108124	26108184	/-/-/	26107136	26107136	15.0004	/-/-/	26108178	26108179	8.93856
HIST2H3C	chr1	149841193	149841253	/-/-/	149841027	149841027	11.2434	/-/-/	149840223	149840223	13.3115
HMG20B	chr19	3574331	3574391	/-/-/	3575255	3575255	8.00158	/-/-/	3574998	3574998	10.8872
HMOX1	chr22	35381046	35381106	/-/-/	35381820	35381820	7.99528	/-/-/	35380324	35380324	10.7458
HNRNPA3	chr2	177212521	177212581	/-/-/	177212814	177212820	9.44512	/-/-/	177212719	177212720	9.26108
HNRNPF	chr10	43397265	43397325	/-/-/	43398097	43398097	10.0851	/-/-/	43409729	43409729	9.16407
HNRPC	chr14	21269399	21269459	/-/-/	21270454	21270454	13.868	/-/-/	21270315	21270315	11.8925
HOGA1	chr10	97584339	97584399	/-/-/	97584274	97584274	8.87587	/-/-/	97584911	97584911	13.7062
HORMAD1	chr1	150720831	150720891	/-/-/	150720098	150720098	15.904	/-/-/	150720847	150720847	15.7045
HOXA3	chr7	27119629	27119689	/-/-/	27119352	27119352	14.6654	/-/-/	27113788	27113788	15.9772
HSD11B1	chr1	209704798	209704858	/-/-/	209704269	209704269	15.6247	/-/-/	209686393	209686393	19.7131
HSF2BP	chr21	43658133	43658193	/-/-/	43657834	43657835	7.96899	/-/-/	43657961	43657961	11.4475
HSF5	chr17	58488397	58488457	/-/-/	58488382	58488387	16.531	/-/-/	58488511	58488513	8.47328
HSPA9B	chr5	138575378	138575438	/-/-/	138576345	138576345	10.0628	/-/-/	138576344	138576344	10.4278
IDI1	chr10	1049107	1049167	/-/-/	1050098	1050098	9.02103	/-/-/	1048083	1048083	11.9115
IDNK	chr9	83623093	83623153	/-/-/	83622211	83622214	8.84252	/-/-/	83622117	83622121	12.4696
IFITM5	chr11	299515	299575	/-/-/	299109	299109	9.29706	/-/-/	299192	299192	8.08741
IFRD2	chr3	50292543	50292603	/-/-/	50293393	50293395	7.61043	/-/-/	50293348	50293348	12.5345
IFT140	chr16	1610685	1610745	/-/-/	1611581	1611581	7.95854	/-/-/	1611586	1611586	8.84351
IL31	chr12	122174207	122174267	/-/-/	122174896	122174896	11.4153	/-/-/	122174544	122174544	7.96804
IL34	chr16	70646509	70646569	/-/-/	70646147	70646147	10.4268	/-/-/	70591063	70591063	13.9946
IMMP2L	chr7	111562228	111562288	/-/-/	111562845	111562845	24.5012	/-/-/	111561799	111561799	16.4588
INPP5F	chr10	119818677	119818737	/-/-/	119818238	119818238	10.2917	/-/-/	119817943	119817943	11.9696
IPPK	chr9	92670261	92670321	/-/-/	92671160	92671160	13.6796	/-/-/	92671128	92671128	11.344
IQCA1L	chr7	151205501	151205561	/-/-/	151204569	151204569	10.7234	/-/-/	151204537	151204538	7.92424
IRAK2	chr3	10164869	10164929	/-/-/	10165918	10165918	14.4341	/-/-/	10165792	10165793	9.54642
IRF3	chr19	49665846	49665906	/-/-/	49666721	49666721	14.306	/-/-/	49666721	49666721	13.4039
ITGB2	chr21	44920864	44920924	/-/-/	44920486	44920486	7.10199	/-/-/	44928392	44928392	7.28629
KATNAL2	chr18	47030018	47030078	/-/-/	47030776	47030776	8.62751	/-/-/	47029060	47029060	7.70664
KBTBD13	chr15	65076696	65076756	/-/-/	65076200	65076201	7.84691	/-/-/	65076990	65076990	17.1881
KCNAB2	chr1	6045842	6045902	/-/-/	6046237	6046237	11.5219	/-/-/	6026215	6026215	9.8771
KCNE1	chr21	34455798	34455858	/-/-/	34455562	34455562	9.58472	/-/-/	34459800	34459803	15.9408
KCNF1	chr2	10911930	10911990	/-/-/	10911764	10911764	9.84105	/-/-/	10911402	10911402	11.89
KCNG2	chr18	79863669	79863729	/-/-/	79863278	79863278	8.15251	/-/-/	79863199	79863199	8.13456
KCNN1	chr19	17967057	17967117	/-/-/	17967942	17967942	7.41143	/-/-/	17950367	17950367	8.33353
KCNV2	chr9	2717460	2717520	/-/-/	2718087	2718087	16.5329	/-/-/	2718310	2718310	14.2594
KCTD19	chr16	67326730	67326790	/-/-/	67325984	67325985	7.39109	/-/-/	67326216	67326216	21.6987
KHDC1	chr6	73310145	73310205	/-/-/	73309555	73309555	9.37098	/-/-/	73309479	73309479	9.14449
KIAA0226L	chr13	46390022	46390082	/-/-/	46389041	46389041	13.5315	/-/-/	46373827	46373827	16.0995
KIAA1683	chr19	18274419	18274479	/-/-/	18274693	18274693	10.0328	/-/-/	18275327	18275327	13.7374
KIF2C	chr1	44739812	44739872	/-/-/	44738908	44738908	8.38724	/-/-/	44745559	44745559	11.2333
KIFC3	chr16	57790863	57790923	/-/-/	57791445	57791445	8.23597	/-/-/	57797897	57797897	8.77072
KLF17	chr1	44118828	44118888	/-/-/	44118820	44118820	12.3737	/-/-/	44118214	44118214	13.4248
KLHDC7A	chr1	18480963	18481023	/-/-/	18481403	18481404	9.10979	/-/-/	18481786	18481786	13.6997
KLHL24	chr3	183647065	183647125	/-/-/	183647032	183647032	12.5292	/-/-/	183646954	183646954	13.8782
KRBA1	chr7	149718488	149718548	/-/-/	149717588	149717588	11.0966	/-/-/	149718587	149718587	17.5854
KSR1	chr17	27471937	27471997	/-/-/	27471306	27471306	9.59058	/-/-/	27472631	27472631	14.6186
KTN1	chr14	55580192	55580252	/-/-/	55579548	55579548	14.1716	/-/-/	55579489	55579489	13.3872
L1TD1	chr1	62194799	62194859	/-/-/	62194550	62194550	10.0046	/-/-/	62195657	62195657	9.77394
LCAT	chr16	67944109	67944169	/-/-/	67945097	67945097	8.07124	/-/-/	67945159	67945159	9.41685
LCE2B	chr1	152686059	152686119	/-/-/	152687091	152687093	10.6512	/-/-/	152687091	152687093	13.5016
LCK	chr1	32251215	32251275	/-/-/	32251172	32251172	8.65319	/-/-/	32273756	32273756	11.7404
LEMD2	chr6	33781273	33781333	/-/-/	33781255	33781255	9.8309	/-/-/	33787394	33787394	9.49454
LIMA1	chr12	50222643	50222703	/-/-/	50221765	50221765	12.521	/-/-/	50249698	50249698	11.0523
LOXHD1	chr18	46519066	46519126	/-/-/	46518240	46518240	11.7397	/-/-/	46518739	46518739	15.1233
LRRC14	chr8	144517954	144518014	/-/-/	144517021	144517021	7.72675	/-/-/	144518599	144518599	7.39409
LRRC32	chr11	76670736	76670796	/-/-/	76671737	76671737	10.5729	/-/-/	76671652	76671652	10.0608
LRRC36	chr16	67326722	67326782	/-/-/	67326215	67326215	10.9485	/-/-/	67327216	67327216	13.9776
LRRC37A3	chr17	64897249	64897309	/-/-/	64897525	64897526	7.18881	/-/-/	64920053	64920053	9.74539
LRRC72	chr7	16526775	16526835	/-/-/	16527544	16527544	20.6345	/-/-/	16527414	16527414	21.5021
LSP1	chr11	1853018	1853078	/-/-/	1853449	1853449	11.1901	/-/-/	1870006	1870006	8.73613
LTA4H	chr12	96035576	96035636	/-/-/	96036061	96036061	10.6959	/-/-/	96036059	96036059	11.5318
LTK	chr15	41513816	41513876	/-/-/	41513297	41513297	8.67514	/-/-/	41514329	41514329	11.4402
LY6K	chr8	142700061	142700121	/-/-/	142700397	142700400	9.72694	/-/-/	142700236	142700236	11.7795
LYPD4	chr19	41844559	41844619	/-/-/	41844501	41844501	13.0351	/-/-/	41844263	41844263	10.7663
LYPD5	chr19	43799835	43799895	/-/-/	43800233	43800233	9.73082	/-/-/	43802905	43802905	17.7953
LZTS2	chr10	100999729	100999789	/-/-/	100998852	100998852	9.14135	/-/-/	100996259	100996259	13.2389
MAEA	chr4	1309801	1309861	/-/-/	1310530	1310530	7.51682	/-/-/	1308546	1308549	9.78286
MAFG	chr17	81923455	81923515	/-/-/	81922674	81922674	7.33516	/-/-/	81922803	81922803	9.73828
MAG	chr19	35292111	35292171	/-/-/	35291901	35291901	10.9131	/-/-/	35292533	35292533	9.04749
MAGEA6	chrX	152769702	152769762	/-/-/	152769028	152769028	7.24872	/-/-/	152769559	152769559	11.8448
MAGEC2	chrX	142205271	142205331	/-/-/	142205233	142205233	16.3716	/-/-/	142205232	142205235	18.7721
MAGIX	chrX	49162821	49162881	/-/-/	49162062	49162062	10.6491	/-/-/	49162002	49162002	12.6552
MANBAL	chr20	37289605	37289665	/-/-/	37290544	37290544	13.0948	/-/-/	37288724	37288724	12.8281
MAST2	chr1	45803562	45803622	/-/-/	45803933	45803933	11.3315	/-/-/	45803802	45803802	7.29886
MBD1	chr18	50281756	50281816	/-/-/	50282581	50282581	13.8021	/-/-/	50282598	50282598	13.8684
MBLAC1	chr7	100126700	100126760	/-/-/	100126042	100126042	9.6657	/-/-/	100125809	100125809	13.0169
MCAT	chr22	43143377	43143437	/-/-/	43144015	43144020	9.19113	/-/-/	43142655	43142655	12.9534
MEGF6	chr1	3611485	3611545	/-/-/	3612117	3612117	7.9016	/-/-/	3612003	3612003	7.64385
MEST	chr7	130486283	130486343	/-/-/	130485549	130485549	23.2058	/-/-/	130490976	130490977	10.716
MGAT4C	chr12	86838865	86838925	/-/-/	86838662	86838662	15.8559	/-/-/	86839741	86839741	33.5899
MINA	chr3	97968568	97968628	/-/-/	97968156	97968156	20.826	/-/-/	97968167	97968167	17.325
MMP23B	chr1	1632138	1632198	/-/-/	1633013	1633013	8.05503	/-/-/	1632508	1632508	7.36396
MOB3A	chr19	2085327	2085387	/-/-/	2085692	2085692	13.6258	/-/-/	2086237	2086237	7.83513
MOB3C	chr1	46616800	46616860	/-/-/	46616824	46616824	11.516	/-/-/	46617571	46617571	22.8649
MORC1	chr3	109118205	109118265	/-/-/	109118130	109118131	17.3324	/-/-/	109117928	109117928	17.7266
MOV10L1	chr22	50089956	50090016	/-/-/	50089426	50089426	8.15841	/-/-/	50089464	50089464	7.94156
MRGPRE	chr11	3232406	3232466	/-/-/	3233223	3233223	11.5062	/-/-/	3232656	3232657	8.58784
MRPL2	chr6	43059815	43059875	/-/-/	43060874	43060874	9.40064	/-/-/	43060559	43060559	11.6213
MRPL4	chr19	10251914	10251974	/-/-/	10251581	10251581	10.8227	/-/-/	10251096	10251096	11.4886
MS4A3	chr11	60056615	60056675	/-/-/	60056589	60056589	11.2858	/-/-/	60056992	60056992	14.1706
MSANTD3-TMEFF1	chr9	100442274	100442334	/-/-/	100442055	100442056	11.8647	/-/-/	100441359	100441359	15.8532
MT1HL1	chr1	237004429	237004489	/-/-/	237003474	237003474	12.8048	/-/-/	237004137	237004137	12.6338
MTERF1	chr7	91880691	91880751	/-/-/	91881393	91881393	16.0055	/-/-/	91881681	91881686	14.6441
MTHFR	chr1	11803526	11803586	/-/-/	11804154	11804154	14.3865	/-/-/	11804154	11804154	12.5738
MTRNR2L12	chr3	96617719	96617779	/-/-/	96617891	96617907	14.0173	/-/-/	96617267	96617267	24.266
MTRNR2L8	chr11	10508673	10508733	/-/-/	10507939	10507939	15.452	/-/-/	10507953	10507953	10.6377
MVK	chr12	109573744	109573804	/-/-/	109574558	109574558	11.2903	/-/-/	109574268	109574268	8.5953
MYADML2	chr17	81942241	81942301	/-/-/	81941422	81941422	8.46308	/-/-/	81942407	81942407	8.49945
MYO1C	chr17	1485749	1485809	/-/-/	1485394	1485394	7.28116	/-/-/	1486418	1486421	7.50495
MYO3A	chr10	25934179	25934239	/-/-/	25933319	25933319	22.1263	/-/-/	25933251	25933251	30.9984
MZB1	chr5	139389902	139389962	/-/-/	139389276	139389276	17.4866	/-/-/	139389110	139389110	16.5163
NAA60	chr16	3443630	3443690	/-/-/	3442630	3442647	14.8086	/-/-/	3442653	3442653	33.761
NAP1L5	chr4	88697818	88697878	/-/-/	88697832	88697832	16.814	/-/-/	88697236	88697236	16.3531
NCK2	chr2	105851797	105851857	/-/-/	105851338	105851339	7.01537	/-/-/	105851862	105851862	13.2652
NCOA3	chr20	47593280	47593340	/-/-/	47593005	47593005	10.7122	/-/-/	47592809	47592809	12.3072
NCOR2	chr12	124495308	124495368	/-/-/	124495335	124495335	10.4732	/-/-/	124536360	124536360	11.4531
NDUFAF1	chr15	41402449	41402509	/-/-/	41403066	41403069	10.0728	/-/-/	41402756	41402756	10.4337
NFATC4	chr14	24368000	24368060	/-/-/	24367333	24367333	9.84348	/-/-/	24369575	24369575	12.3988
NINJ2	chr12	610405	610465	/-/-/	611386	611386	8.58785	/-/-/	642376	642376	12.5747
NIPA2	chr15	22845118	22845178	/-/-/	22846095	22846095	10.0716	/-/-/	22837783	22837783	10.5508
NLGN2	chr17	7408125	7408185	/-/-/	7408290	7408290	8.96407	/-/-/	7408392	7408392	9.10091
NLRP3	chr1	247418164	247418224	/-/-/	247419178	247419178	11.4485	/-/-/	247418268	247418268	12.7862
NLRP7	chr19	54941700	54941760	/-/-/	54941243	54941243	10.5152	/-/-/	54942117	54942117	10.1077
NOMO2	chr16	18562086	18562146	/-/-/	18563123	18563123	18.8607	/-/-/	18561120	18561120	9.81852
NPIPA5	chr16	15378319	15378379	/-/-/	15378690	15378690	7.54405	/-/-/	15377835	15377835	13.2959
NPIPB6	chr16	28363424	28363484	/-/-/	28362913	28362913	7.79656	/-/-/	28362750	28362750	9.08244
NPIPB9	chr16	28751810	28751870	/-/-/	28751369	28751369	12.7118	/-/-/	28760356	28760356	7.61648
NPRL3	chr16	138635	138695	/-/-/	138981	138981	17.2856	/-/-/	139662	139663	9.27392
NRM	chr6	30691414	30691474	/-/-/	30692041	30692042	12.7322	/-/-/	30691909	30691909	10.9603
NSL1	chr1	212788004	212788064	/-/-/	212788608	212788608	11.6833	/-/-/	212787023	212787023	14.2346
NSUN4	chr1	46340123	46340183	/-/-/	46339610	46339610	11.8479	/-/-/	46341847	46341847	9.52585
OBP2A	chr9	135546076	135546136	/-/-/	135545871	135545871	7.73917	/-/-/	135546273	135546273	9.47087
OOEP	chr6	73369840	73369900	/-/-/	73369809	73369809	12.789	/-/-/	73369209	73369209	13.1515
OR5C1	chr9	122788886	122788946	/-/-/	122789481	122789481	15.1749	/-/-/	122788319	122788319	8.48441
OSBPL5	chr11	3160474	3160534	/-/-/	3161000	3161000	8.40872	/-/-/	3160436	3160436	8.89954
OSCP1	chr1	36450437	36450497	/-/-/	36449563	36449563	10.1372	/-/-/	36451325	36451325	13.9253
OSMR	chr5	38845847	38845907	/-/-/	38844926	38844926	12.8128	/-/-/	38845027	38845031	16.8574
OTUD3	chr1	19882378	19882438	/-/-/	19881883	19881883	13.0909	/-/-/	19881609	19881609	20.4595
OTUD5	chrX	48957596	48957656	/-/-/	48957473	48957482	12.6879	/-/-/	48958719	48958719	14.3182
OTX2	chr14	56810468	56810528	/-/-/	56809935	56809935	12.0357	/-/-/	56807716	56807716	13.9749
P2RY12	chr3	151340811	151340871	/-/-/	151341684	151341684	17.0205	/-/-/	151341365	151341365	18.4933
PAEP	chr9	135561706	135561766	/-/-/	135561597	135561600	8.72476	/-/-/	135561016	135561016	10.5144
PALB2	chr16	23641248	23641308	/-/-/	23640397	23640397	13.211	/-/-/	23640459	23640459	9.77945
PAQR9	chr3	142963637	142963697	/-/-/	142962922	142962924	7.90754	/-/-/	142962961	142962962	8.3686
PBP	chr12	118136074	118136134	/-/-/	118135284	118135284	11.0079	/-/-/	118135450	118135450	8.34583
PCDHA4	chr5	140807022	140807082	/-/-/	140806050	140806050	7.41748	/-/-/	140807163	140807163	7.71465
PCDHA6	chr5	140827910	140827970	/-/-/	140828235	140828235	7.41727	/-/-/	140827256	140827256	7.71494
PCDHA8	chr5	140841144	140841204	/-/-/	140841225	140841225	8.39571	/-/-/	140841491	140841491	9.69474
PCDHB11	chr5	141199577	141199637	/-/-/	141200528	141200528	11.8746	/-/-/	141199958	141199958	13.6932
PCDHB4	chr5	141121768	141121828	/-/-/	141121910	141121910	9.75841	/-/-/	141121910	141121910	10.5156
PCDHGA3	chr5	141343825	141343885	/-/-/	141343942	141343942	10.8764	/-/-/	141343942	141343942	11.7696
PCDHGA7	chr5	141382692	141382752	/-/-/	141383503	141383503	13.6624	/-/-/	141381898	141381898	11.767
PCGF3	chr4	711082	711142	/-/-/	711198	711198	7.42074	/-/-/	710312	710312	8.00435
PDCD11	chr10	103396593	103396653	/-/-/	103397590	103397590	12.783	/-/-/	103397528	103397528	10.4243
PDIA6	chr2	10812922	10812982	/-/-/	10811970	10811970	9.38326	/-/-/	10838892	10838892	9.82178
PDLIM2	chr8	22580429	22580489	/-/-/	22580078	22580078	8.62644	/-/-/	22578020	22578020	11.0448
PDP2	chr16	66880465	66880525	/-/-/	66879485	66879485	9.85523	/-/-/	66881519	66881519	15.1346
PDZK1IP1	chr1	47190025	47190085	/-/-/	47189144	47189144	13.1553	/-/-/	47189052	47189052	17.8852
PEG3	chr19	56840617	56840677	/-/-/	56840033	56840033	9.82827	/-/-/	56839780	56839780	11.3637
PER3	chr1	7784377	7784437	/-/-/	7784853	7784853	9.6393	/-/-/	7784835	7784835	11.2154
PGAP2	chr11	3807994	3808054	/-/-/	3807550	3807550	15.5645	/-/-/	3807448	3807448	17.9917
PGBD5	chr1	230425636	230425696	/-/-/	230424636	230424636	10.1084	/-/-/	230384707	230384707	12.3167
PHACTR4	chr1	28369628	28369688	/-/-/	28368710	28368710	10.3694	/-/-/	28368662	28368662	8.72177
PHF7	chr3	52412793	52412853	/-/-/	52411953	52411953	9.70502	/-/-/	52412877	52412877	10.5264
PHF8	chrX	54043136	54043196	/-/-/	54043918	54043918	13.129	/-/-/	54046052	54046052	10.6062
PI4KB	chr1	151320856	151320916	/-/-/	151320324	151320329	9.3731	/-/-/	151320057	151320057	11.2578
PITHD1	chr1	23778368	23778428	/-/-/	23777752	23777757	7.43418	/-/-/	23777505	23777505	11.6735
PIWIL1	chr12	130337858	130337918	/-/-/	130337201	130337201	9.10701	/-/-/	130336919	130336919	10.1288
PKD1L2	chr16	81181320	81181380	/-/-/	81181080	81181081	14.3928	/-/-/	81220535	81220535	8.45917
PKP3	chr11	394159	394219	/-/-/	395097	395097	9.89757	/-/-/	394277	394277	7.19346
PLBD1	chr12	14567731	14567791	/-/-/	14566824	14566824	11.1286	/-/-/	14566818	14566818	12.8991
PLEKHG5	chr1	6485456	6485516	/-/-/	6485447	6485447	7.75936	/-/-/	6486272	6486272	8.64174
PLEKHG6	chr12	6310379	6310439	/-/-/	6310800	6310800	7.87979	/-/-/	6309778	6309778	10.4234
PLIN4	chr19	4517720	4517780	/-/-/	4517622	4517625	9.08227	/-/-/	4517487	4517487	8.02693
PLP2	chrX	49171656	49171716	/-/-/	49171884	49171884	9.59218	/-/-/	49170720	49170720	11.1847
PLTP	chr20	45910946	45911006	/-/-/	45910530	45910530	8.02054	/-/-/	45912967	45912967	12.5571
PLVAP	chr19	17377331	17377391	/-/-/	17377923	17377923	7.65195	/-/-/	17378057	17378057	8.79808
PMEPA1	chr20	57690537	57690597	/-/-/	57690474	57690474	7.95152	/-/-/	57690462	57690462	11.7189
PNMA3	chrX	153056351	153056411	/-/-/	153055630	153055630	9.13959	/-/-/	153055630	153055630	11.2606
PNMA6A	chrX	153072434	153072494	/-/-/	153072221	153072221	9.13891	/-/-/	153073226	153073226	12.5039
POLB	chr8	42338444	42338504	/-/-/	42338018	42338018	9.02568	/-/-/	42337724	42337724	9.05016
POLR3D	chr8	22245343	22245403	/-/-/	22246157	22246157	10.9041	/-/-/	22246157	22246157	9.25801
POTEB3	chr15	21440095	21440155	/-/-/	21439862	21439862	8.72958	/-/-/	21440426	21440427	10.5134
POTEG	chr14	19434396	19434456	/-/-/	19434200	19434200	10.2816	/-/-/	19434315	19434315	7.52886
POTEH	chr22	15689964	15690024	/-/-/	15689314	15689314	17.0737	/-/-/	15689215	15689215	17.5391
POTEI	chr2	130509654	130509714	/-/-/	130508828	130508834	10.8421	/-/-/	130508762	130508762	19.3651
POTEM	chr14	18967306	18967366	/-/-/	18966663	18966663	7.15355	/-/-/	18966769	18966837	25.4152
PPFIBP2	chr11	7597139	7597199	/-/-/	7597182	7597182	11.9925	/-/-/	7597330	7597330	20.1582
PPP2R2C	chr4	6555664	6555724	/-/-/	6556608	6556608	8.91182	/-/-/	6417643	6417643	8.00689
PRAP1	chr10	133347140	133347200	/-/-/	133347766	133347766	7.14511	/-/-/	133346739	133346739	10.553
PRDM10	chr11	129947571	129947631	/-/-/	129946571	129946571	8.44681	/-/-/	129947974	129947974	16.4406
PRKACG	chr9	69014102	69014162	/-/-/	69014124	69014131	10.6912	/-/-/	69013143	69013143	17.8506
PRKAR1B	chr7	713201	713261	/-/-/	714132	714132	7.11207	/-/-/	714060	714060	9.99873
PRKCI	chr3	170222386	170222446	/-/-/	170221401	170221406	7.35107	/-/-/	170221396	170221396	10.3746
PRKG2	chr4	81153814	81153874	/-/-/	81153902	81153902	13.5978	/-/-/	81154048	81154049	12.0167
PRPF8	chr17	1684826	1684886	/-/-/	1685504	1685504	7.52399	/-/-/	1683935	1683935	7.47068
PRPS1L1	chr7	18027835	18027895	/-/-/	18027778	18027781	17.7036	/-/-/	18027909	18027915	28.9319
PRR23A	chr3	139006351	139006411	/-/-/	139005485	139005485	12.3001	/-/-/	139006041	139006041	15.4437
PRSS21	chr16	2817085	2817145	/-/-/	2817279	2817280	8.11064	/-/-/	2816453	2816453	13.1841
PSCA	chr8	142680447	142680507	/-/-/	142681426	142681426	9.76502	/-/-/	142679531	142679531	11.7795
PSCD2	chr19	48469311	48469371	/-/-/	48468458	48468458	7.5065	/-/-/	48468593	48468593	7.66867
PSENEN	chr19	35745601	35745661	/-/-/	35746575	35746575	14.122	/-/-/	35746344	35746344	8.9585
PSMA8	chr18	26133819	26133879	/-/-/	26134651	26134651	17.1435	/-/-/	26132989	26132989	24.1093
PSMD1	chr2	231056825	231056885	/-/-/	231055987	231055987	13.8087	/-/-/	231056048	231056048	14.7747
PTCHD3	chr10	27414336	27414396	/-/-/	27414018	27414018	17.3262	/-/-/	27413484	27413484	12.0795
PTK6	chr20	63537319	63537379	/-/-/	63537216	63537216	9.25301	/-/-/	63537224	63537227	9.15623
PTPN11	chr12	112418897	112418957	/-/-/	112418003	112418003	16.5868	/-/-/	112418267	112418267	7.06518
PTPRA	chr20	2864157	2864217	/-/-/	2863985	2863985	12.6626	/-/-/	2863985	2863985	16.1336
PUS7	chr7	105522260	105522320	/-/-/	105523046	105523046	9.18542	/-/-/	105522893	105522893	10.7421
PVALB	chr22	36817024	36817084	/-/-/	36817652	36817652	8.82057	/-/-/	36818821	36818821	13.0833
PYGO1	chr15	55589009	55589069	/-/-/	55590036	55590036	21.1906	/-/-/	55590048	55590049	16.6516
QRFP	chr9	130893758	130893818	/-/-/	130894488	130894488	14.305	/-/-/	130892798	130892798	8.90105
RAB17	chr2	237590672	237590732	/-/-/	237590874	237590874	9.17647	/-/-/	237591912	237591912	9.43481
RAB3GAP1	chr2	135052243	135052303	/-/-/	135051443	135051443	20.9042	/-/-/	135051531	135051531	20.3177
RAB3IP	chr12	69778930	69778990	/-/-/	69779256	69779259	18.5726	/-/-/	69778147	69778148	21.0917
RAD52	chr12	949683	949743	/-/-/	950695	950695	9.02737	/-/-/	932217	932217	12.6316
RAPGEF1	chr9	131740054	131740114	/-/-/	131740357	131740357	9.93447	/-/-/	131710660	131710660	8.37628
RAPGEFL1	chr17	40176890	40176950	/-/-/	40176805	40176805	9.44295	/-/-/	40177211	40177211	8.73296
RASSF2	chr20	4823463	4823523	/-/-/	4824078	4824078	10.1305	/-/-/	4815650	4815650	12.3114
RBM44	chr2	237798729	237798789	/-/-/	237797870	237797870	8.58119	/-/-/	237798309	237798310	7.81969
RBMXL3	chrX	115189360	115189420	/-/-/	115189718	115189718	20.4464	/-/-/	115188557	115188558	18.1097
RBP1	chr3	139539731	139539791	/-/-/	139540235	139540235	10.7967	/-/-/	139539107	139539107	11.6035
RCAN1	chr21	34526811	34526871	/-/-/	34526644	34526644	10.8996	/-/-/	34525387	34525390	14.226
RDH13	chr19	55069500	55069560	/-/-/	55068753	55068753	12.5629	/-/-/	55068602	55068602	9.36905
RDH16	chr12	56957597	56957657	/-/-/	56956691	56956691	10.8382	/-/-/	56957163	56957163	17.5379
REPIN1	chr7	150371122	150371182	/-/-/	150371647	150371647	10.1014	/-/-/	150371240	150371240	8.8224
RGN	chrX	47078393	47078453	/-/-/	47077492	47077492	9.91621	/-/-/	47077405	47077405	15.4642
RGPD3	chr2	106468402	106468462	/-/-/	106467810	106467810	10.1788	/-/-/	106467701	106467701	12.9091
RGPD4	chr2	107826897	107826957	/-/-/	107827011	107827012	14.213	/-/-/	107826678	107826678	16.4706
RHBDL1	chr16	675621	675681	/-/-/	676596	676596	8.58638	/-/-/	675123	675123	7.61138
RINL	chr19	38878246	38878306	/-/-/	38879258	38879258	10.4727	/-/-/	38877071	38877071	9.19587
RNF212	chr4	1113541	1113601	/-/-/	1113037	1113037	8.97533	/-/-/	1112656	1112656	11.88
RNF225	chr19	58396089	58396149	/-/-/	58396934	58396934	7.73855	/-/-/	58397147	58397147	8.99261
RNH1	chr11	507221	507281	/-/-/	508240	508240	7.10733	/-/-/	508227	508227	8.856
RPL18	chr19	48619165	48619225	/-/-/	48618928	48618928	7.3663	/-/-/	48620486	48620486	11.6999
RPL7L1	chr6	42879593	42879653	/-/-/	42879061	42879064	10.1901	/-/-/	42879201	42879201	10.8121
RPS2	chr16	1964815	1964875	/-/-/	1964472	1964475	7.0313	/-/-/	1964461	1964461	9.24425
RTKN	chr2	74440540	74440600	/-/-/	74441034	74441034	9.18035	/-/-/	74441509	74441510	7.24437
RTN2	chr19	45493227	45493287	/-/-/	45492667	45492667	11.6105	/-/-/	45493081	45493081	9.98291
RTP1	chr3	187197451	187197511	/-/-/	187197575	187197575	11.2617	/-/-/	187197635	187197635	12.6943
RUFY1	chr5	179550511	179550571	/-/-/	179549646	179549646	9.09242	/-/-/	179549614	179549614	8.87804
S100A10	chr1	151993786	151993846	/-/-/	151994542	151994542	12.6267	/-/-/	151994542	151994542	12.2682
SAP25	chr7	100573648	100573708	/-/-/	100573692	100573692	11.075	/-/-/	100573633	100573644	12.4299
SAXO1	chr9	19033159	19033219	/-/-/	19032615	19032616	11.6921	/-/-/	19012481	19012481	10.8519
SBNO2	chr19	1174256	1174316	/-/-/	1174654	1174654	10.3147	/-/-/	1174665	1174665	8.71031
SCYL1	chr11	65525048	65525108	/-/-/	65525982	65525982	11.8986	/-/-/	65525982	65525982	11.5616
SEMA4F	chr2	74654202	74654262	/-/-/	74653386	74653386	11.6634	/-/-/	74653309	74653309	13.8467
SEMA5B	chr3	122993227	122993287	/-/-/	122993163	122993163	10.348	/-/-/	122993871	122993871	14.0016
SEPX1	chr16	1943178	1943238	/-/-/	1943959	1943959	8.89195	/-/-/	1943935	1943935	8.32445
SERPINA12	chr14	94504262	94504322	/-/-/	94503541	94503541	11.4091	/-/-/	94505118	94505118	14.5643
SERPINA9	chr14	94476186	94476246	/-/-/	94475761	94475761	10.0864	/-/-/	94476498	94476498	19.1978
SERPINE2	chr2	224038793	224038853	/-/-/	224038293	224038293	11.3073	/-/-/	224002541	224002541	12.5565
SFRS10	chr3	185937976	185938036	/-/-/	185938358	185938358	12.2942	/-/-/	185938541	185938541	13.2849
SH2D4B	chr10	80540765	80540825	/-/-/	80539913	80539913	14.5763	/-/-/	80537641	80537641	8.95035
SIGLEC14	chr19	51646814	51646874	/-/-/	51646979	51646981	8.67084	/-/-/	51647295	51647295	16.9615
SIGLEC7	chr19	51142251	51142311	/-/-/	51142334	51142334	12.6323	/-/-/	51141319	51141319	14.2971
SIRPD	chr20	1558758	1558818	/-/-/	1559180	1559180	14.3762	/-/-/	1556818	1556818	18.3716
SLC12A4	chr16	67966783	67966843	/-/-/	67967825	67967825	8.07094	/-/-/	67963804	67963804	9.41614
SLC13A4	chr7	135727787	135727847	/-/-/	135727497	135727500	12.8541	/-/-/	135726867	135726867	14.055
SLC15A4	chr12	128823947	128824007	/-/-/	128823129	128823134	7.92198	/-/-/	128823130	128823130	10.0803
SLC16A3	chr17	82232266	82232326	/-/-/	82232319	82232319	8.23206	/-/-/	82227511	82227511	7.72329
SLC19A1	chr21	45534743	45534803	/-/-/	45534510	45534510	7.88633	/-/-/	45542997	45542997	7.50169
SLC20A2	chr8	42541914	42541974	/-/-/	42542899	42542899	12.4397	/-/-/	42542733	42542736	7.37689
SLC22A18	chr11	2899654	2899714	/-/-/	2898979	2898979	8.43357	/-/-/	2899946	2899946	11.1361
SLC23A2	chr20	5010302	5010362	/-/-/	5011109	5011109	11.4109	/-/-/	5011133	5011133	10.3666
SLC25A44	chr1	156193889	156193949	/-/-/	156194633	156194633	11.1571	/-/-/	156192946	156192946	10.9566
SLC27A1	chr19	17470480	17470540	/-/-/	17471352	17471352	10.1383	/-/-/	17469562	17469562	7.98079
SLC2A11	chr22	23856699	23856759	/-/-/	23855712	23855725	13.5707	/-/-/	23855711	23855711	14.2995
SLC39A14	chr8	22404651	22404711	/-/-/	22404408	22404408	8.00432	/-/-/	22404215	22404215	12.8249
SLC44A4	chr6	31878986	31879046	/-/-/	31879220	31879220	14.0388	/-/-/	31879330	31879330	9.08356
SLC4A2	chr7	151062571	151062631	/-/-/	151063054	151063054	9.88545	/-/-/	151063360	151063360	13.3629
SLC5A10	chr17	18952115	18952175	/-/-/	18952880	18952880	11.4503	/-/-/	18951278	18951278	13.5666
SLC6A18	chr5	1225332	1225392	/-/-/	1225391	1225391	9.91697	/-/-/	1224892	1224892	7.54759
SLC7A7	chr14	22815422	22815482	/-/-/	22815351	22815351	8.75979	/-/-/	22816355	22816355	12.5698
SLC9A3R2	chr16	2033244	2033304	/-/-/	2032963	2032965	11.5659	/-/-/	2032963	2032963	7.31088
SMARCA2	chr9	2021897	2021957	/-/-/	2021959	2021959	20.2999	/-/-/	2021975	2021975	13.1857
SNRNP70	chr19	49086105	49086165	/-/-/	49086609	49086609	8.7571	/-/-/	49086431	49086431	7.86048
SNURF	chr15	24954939	24954999	/-/-/	24954907	24954910	9.865	/-/-/	24954493	24954493	10.3676
SOHLH2	chr13	36214533	36214593	/-/-/	36214723	36214723	14.1448	/-/-/	36214435	36214435	17.6442
SORBS2	chr4	185956323	185956383	/-/-/	185957268	185957268	13.6268	/-/-/	185776764	185776764	16.3981
SOST	chr17	43758777	43758837	/-/-/	43759772	43759772	9.24508	/-/-/	43758183	43758183	11.3756
SOX30	chr5	157652151	157652211	/-/-/	157651282	157651282	10.8776	/-/-/	157651784	157651784	11.9236
SOX6	chr11	16397487	16397547	/-/-/	16398154	16398154	17.3412	/-/-/	16408129	16408129	16.3698
SPACA4	chr19	48606692	48606752	/-/-/	48605802	48605802	11.817	/-/-/	48606941	48606941	9.29576
SPATA22	chr17	3471808	3471868	/-/-/	3471714	3471714	25.2433	/-/-/	3471744	3471744	26.6328
SPATC1	chr8	144012383	144012443	/-/-/	144011750	144011750	14.4604	/-/-/	144012132	144012132	7.83014
SPIDR	chr8	47260525	47260585	/-/-/	47259651	47259654	18.1518	/-/-/	47259724	47259726	11.044
SPINK5	chr5	148063930	148063990	/-/-/	148064025	148064025	19.7031	/-/-/	148063689	148063689	15.7811
SPO11	chr20	57329757	57329817	/-/-/	57329679	57329682	11.3023	/-/-/	57329577	57329577	11.5281
SRPRB	chr3	133783973	133784033	/-/-/	133783881	133783881	9.98077	/-/-/	133783401	133783401	12.9217
SRR	chr17	2303661	2303721	/-/-/	2304392	2304392	8.87495	/-/-/	2304710	2304711	7.61721
SRRM5	chr19	43612056	43612116	/-/-/	43612270	43612270	13.4521	/-/-/	43611610	43611611	7.29017
SSBP1	chr7	141738308	141738368	/-/-/	141737962	141737962	12.6092	/-/-/	141739173	141739173	15.756
STAT1	chr2	191012861	191012921	/-/-/	191012372	191012373	11.2078	/-/-/	191011948	191011948	16.6432
STK24	chr13	98522081	98522141	/-/-/	98521615	98521615	12.2783	/-/-/	98521262	98521262	10.4504
STK25	chr2	241508530	241508590	/-/-/	241509402	241509402	8.99539	/-/-/	241500758	241500761	13.3293
STOX1	chr10	68827481	68827541	/-/-/	68826550	68826550	13.2248	/-/-/	68826493	68826493	10.9545
SULT1A3	chr16	30199205	30199265	/-/-/	30198784	30198784	7.33329	/-/-/	30198214	30198214	8.48736
SULT1B1	chr4	69760609	69760669	/-/-/	69761392	69761392	10.9614	/-/-/	69761433	69761433	15.7164
SUMF1	chr3	4467242	4467302	/-/-/	4467926	4467926	8.69625	/-/-/	4466257	4466257	18.2963
SUSD3	chr9	93068957	93069017	/-/-/	93068500	93068500	7.86991	/-/-/	93059605	93059606	7.22224
SUV420H2	chr19	55341593	55341653	/-/-/	55342249	55342249	10.1512	/-/-/	55341470	55341470	10.095
SYCE1	chr10	133565543	133565603	/-/-/	133566045	133566045	12.7725	/-/-/	133565702	133565702	16.5731
SYCP3	chr12	101739451	101739511	/-/-/	101739391	101739393	10.713	/-/-/	101738593	101738593	20.9656
TACC3	chr4	1721472	1721532	/-/-/	1722386	1722386	8.58499	/-/-/	1723279	1723279	8.82066
TAOK2	chr16	29974293	29974353	/-/-/	29975125	29975125	8.92605	/-/-/	29973344	29973344	8.87466
TAS2R4	chr7	141778416	141778476	/-/-/	141778112	141778112	14.2637	/-/-/	141778973	141778973	15.756
TBC1D12	chr10	94402491	94402551	/-/-/	94401737	94401738	18.2812	/-/-/	94401706	94401706	20.9623
TBC1D3B	chr17	36176582	36176642	/-/-/	36176259	36176259	11.1612	/-/-/	36175639	36175639	12.8869
TCAF2	chr7	143715772	143715832	/-/-/	143715950	143715950	12.1372	/-/-/	143622266	143622266	10.5949
TCEB3B	chr18	47035586	47035646	/-/-/	47035014	47035016	10.6092	/-/-/	47034817	47034820	10.9745
TCEB3C	chr18	47030118	47030178	/-/-/	47029300	47029300	8.62876	/-/-/	47030172	47030172	9.10092
TCTA	chr3	49412163	49412223	/-/-/	49413080	49413080	9.62492	/-/-/	49412776	49412776	8.85018
TDRD12	chr19	32720064	32720124	/-/-/	32719646	32719646	10.7006	/-/-/	32719679	32719679	9.54601
TEF	chr22	41367256	41367316	/-/-/	41366362	41366362	8.49271	/-/-/	41366386	41366386	10.2291
TEN1	chr17	75981551	75981611	/-/-/	75981883	75981887	9.89063	/-/-/	75978239	75978239	7.46215
TESC	chr12	117099402	117099462	/-/-/	117100011	117100011	7.32882	/-/-/	117099901	117099901	9.35517
TEX101	chr19	43414841	43414901	/-/-/	43414047	43414047	8.35112	/-/-/	43414254	43414256	17.582
TF	chr3	133746343	133746403	/-/-/	133747311	133747311	11.2926	/-/-/	133745390	133745390	15.6295
TGIF1	chr18	3411959	3412019	/-/-/	3412883	3412883	16.0144	/-/-/	3411998	3411998	10.2955
THOC2	chrX	123733035	123733095	/-/-/	123733727	123733738	10.9351	/-/-/	123733520	123733520	11.1218
THOP1	chr19	2785453	2785513	/-/-/	2784469	2784469	13.9096	/-/-/	2784458	2784458	9.78589
TKTL2	chr4	163473743	163473803	/-/-/	163473591	163473591	16.5964	/-/-/	163473643	163473643	23.1697
TLCD1	chr17	28726907	28726967	/-/-/	28727911	28727911	10.8175	/-/-/	28727723	28727723	9.0842
TMC6	chr17	78128260	78128320	/-/-/	78127513	78127513	8.14801	/-/-/	78129131	78129131	8.24605
TMEM105	chr17	81315900	81315960	/-/-/	81316266	81316269	10.3387	/-/-/	81331310	81331310	8.60146
TMEM177	chr2	119679151	119679211	/-/-/	119678271	119678271	14.2231	/-/-/	119678719	119678719	9.93702
TMEM204	chr16	1528628	1528688	/-/-/	1529084	1529084	9.34643	/-/-/	1528009	1528009	8.19724
TMEM249	chr8	144354920	144354980	/-/-/	144354943	144354944	9.42778	/-/-/	144354065	144354065	10.6219
TMEM40	chr3	12755474	12755534	/-/-/	12755942	12755942	8.64634	/-/-/	12768781	12768782	8.42126
TMEM79	chr1	156284275	156284335	/-/-/	156283573	156283573	12.1898	/-/-/	156284359	156284366	12.5745
TMIGD2	chr19	4302378	4302438	/-/-/	4301539	4301539	9.08305	/-/-/	4303391	4303392	7.19408
TNFRSF14	chr1	2556321	2556381	/-/-/	2556132	2556132	7.408	/-/-/	2555621	2555621	8.88878
TNFRSF1B	chr1	12166941	12167001	/-/-/	12166064	12166064	7.19031	/-/-/	12166376	12166376	9.02951
TNNI3	chr19	55157721	55157781	/-/-/	55156937	55156937	10.2158	/-/-/	55158547	55158547	8.73912
TNNT1	chr19	55147278	55147338	/-/-/	55147368	55147368	9.02912	/-/-/	55148575	55148575	12.8727
TNPO2	chr19	12723921	12723981	/-/-/	12724556	12724557	9.10341	/-/-/	12724554	12724557	10.7534
TNS3	chr7	47481272	47481332	/-/-/	47480446	47480446	7.74162	/-/-/	47582273	47582273	8.32203
TOR4A	chr9	137277676	137277736	/-/-/	137277194	137277194	8.51541	/-/-/	137277146	137277146	9.70365
TOX2	chr20	43945846	43945906	/-/-/	43946759	43946759	9.68849	/-/-/	43945925	43945925	12.3817
TP53AIP1	chr11	128942844	128942904	/-/-/	128942212	128942212	11.3977	/-/-/	128937689	128937692	10.3997
TP53I3	chr2	24085192	24085252	/-/-/	24085791	24085791	14.3253	/-/-/	24085958	24085958	13.2779
TPM2	chr9	35689914	35689974	/-/-/	35689063	35689063	10.7318	/-/-/	35689430	35689430	10.9198
TPSB2	chr16	1230173	1230233	/-/-/	1229274	1229274	7.41496	/-/-/	1229581	1229586	8.29441
TPTE	chr21	10521418	10521478	/-/-/	10520818	10520821	9.02787	/-/-/	10520730	10520730	22.2865
TRAF3	chr14	102777399	102777459	/-/-/	102776791	102776791	9.9236	/-/-/	102776938	102776938	9.84917
TRIM16	chr17	15651634	15651694	/-/-/	15652503	15652503	8.82414	/-/-/	15683741	15683741	10.5057
TRIM47	chr17	75878570	75878630	/-/-/	75877743	75877743	7.98645	/-/-/	75879120	75879120	8.75317
TRIML2	chr4	188105482	188105542	/-/-/	188106481	188106484	9.88269	/-/-/	188106457	188106457	9.30554
TRPM1	chr15	31101714	31101774	/-/-/	31101227	31101227	10.5332	/-/-/	31101015	31101015	10.44
TRPV1	chr17	3597064	3597124	/-/-/	3597453	3597453	12.9875	/-/-/	3606468	3606468	8.66868
TRPV5	chr7	142933735	142933795	/-/-/	142934119	142934119	10.6636	/-/-/	142932902	142932902	15.2842
TSPAN18	chr11	44764441	44764501	/-/-/	44763488	44763488	9.72628	/-/-/	44778950	44778953	14.5487
TSSK1B	chr5	113434978	113435038	/-/-/	113434189	113434192	14.1278	/-/-/	113434145	113434146	11.3931
TTC28	chr22	28679801	28679861	/-/-/	28680479	28680481	8.05399	/-/-/	28679457	28679457	9.2653
TTC39B	chr9	15233037	15233097	/-/-/	15233185	15233185	11.9343	/-/-/	15232806	15232811	10.2333
TTF1	chr9	132406823	132406883	/-/-/	132406324	132406324	9.24609	/-/-/	132406340	132406340	9.76894
TTLL2	chr6	167325063	167325123	/-/-/	167324552	167324555	12.1519	/-/-/	167325105	167325106	7.83844
TUBA3D	chr2	131476069	131476129	/-/-/	131476106	131476107	7.15077	/-/-/	131475577	131475577	9.0473
TUBA3E	chr2	130198428	130198488	/-/-/	130198452	130198455	12.549	/-/-/	130197676	130197676	10.2621
TULP2	chr19	48898701	48898761	/-/-/	48897750	48897750	7.32162	/-/-/	48898804	48898804	10.5131
UBE4B	chr1	10032908	10032968	/-/-/	10031916	10031916	8.44283	/-/-/	10031917	10031918	13.8576
UCN	chr2	27308376	27308436	/-/-/	27309101	27309102	12.2172	/-/-/	27307739	27307742	10.0727
UNC45A	chr15	90935235	90935295	/-/-/	90935666	90935666	8.06836	/-/-/	90930509	90930509	8.46943
UQCRC1	chr3	48609624	48609684	/-/-/	48610102	48610102	8.38134	/-/-/	48610112	48610112	7.68902
USP17L8	chr8	7973331	7973391	/-/-/	7972344	7972344	10.9754	/-/-/	7973245	7973245	11.2372
USP29	chr19	57119935	57119995	/-/-/	57118984	57118984	11.2923	/-/-/	57119061	57119065	21.0809
USP42	chr7	6104925	6104985	/-/-/	6104223	6104223	8.96157	/-/-/	6103952	6103952	8.9611
USP54	chr10	73575611	73575671	/-/-/	73575118	73575119	13.6106	/-/-/	73574726	73574726	15.4896
VAMP7	chrX	155881325	155881385	/-/-/	155881373	155881373	13.076	/-/-/	155880348	155880348	15.8776
VWA7	chr6	31776906	31776966	/-/-/	31776036	31776036	10.2754	/-/-/	31776239	31776239	9.48658
WDR43	chr2	28894640	28894700	/-/-/	28893858	28893858	12.1271	/-/-/	28894412	28894412	11.1403
WDR47	chr1	109042091	109042151	/-/-/	109043085	109043085	10.9213	/-/-/	109042866	109042866	13.0066
WDR66	chr12	121920309	121920369	/-/-/	121920489	121920489	18.9975	/-/-/	121919919	121919919	8.89629
WDR83OS	chr19	12671346	12671406	/-/-/	12671253	12671253	7.79379	/-/-/	12671221	12671221	9.0662
WDR88	chr19	33132083	33132143	/-/-/	33132004	33132007	9.69144	/-/-/	33131938	33131938	10.9422
WISP1	chr8	133190989	133191049	/-/-/	133191598	133191598	18.5444	/-/-/	133190046	133190046	12.8136
WT1	chr11	32430802	32430862	/-/-/	32429916	32429916	13.6846	/-/-/	32431476	32431476	11.9772
XAGE1B	chrX	52516811	52516871	/-/-/	52516809	52516809	10.5435	/-/-/	52517051	52517052	13.102
ZAP70	chr2	97734447	97734507	/-/-/	97734967	97734967	11.7268	/-/-/	97735061	97735061	10.6636
ZBTB7B	chr1	155008620	155008680	/-/-/	155008980	155008980	12.5963	/-/-/	155008084	155008084	13.197
ZC3HC1	chr7	130051363	130051423	/-/-/	130050368	130050368	9.1121	/-/-/	130050369	130050370	7.37619
ZG16B	chr16	2830153	2830213	/-/-/	2830148	2830148	8.84271	/-/-/	2830743	2830743	9.51271
ZIM2	chr19	56840715	56840775	/-/-/	56840033	56840033	9.82827	/-/-/	56839780	56839780	11.3637
ZNF100	chr19	21767562	21767622	/-/-/	21766720	21766720	13.4392	/-/-/	21768197	21768197	13.6658
ZNF112	chr19	44356669	44356729	/-/-/	44357491	44357492	13.0882	/-/-/	44355793	44355793	14.1843
ZNF114	chr19	48172176	48172236	/-/-/	48171313	48171313	8.24345	/-/-/	48171866	48171866	10.3727
ZNF146	chr19	36214519	36214579	/-/-/	36213542	36213542	13.5935	/-/-/	36215331	36215331	7.7644
ZNF19	chr16	71489313	71489373	/-/-/	71488785	71488785	13.614	/-/-/	71488628	71488628	14.0788
ZNF251	chr8	144755520	144755580	/-/-/	144756094	144756094	9.22705	/-/-/	144756094	144756094	9.72591
ZNF331	chr19	53520986	53521046	/-/-/	53521762	53521762	9.72619	/-/-/	53537963	53537963	10.6507
ZNF33A	chr10	38010643	38010703	/-/-/	38011322	38011322	14.9517	/-/-/	38011334	38011334	14.7622
ZNF484	chr9	92868055	92868115	/-/-/	92867250	92867250	17.5573	/-/-/	92867353	92867353	13.0519
ZNF57	chr19	2900907	2900967	/-/-/	2900009	2900009	9.21391	/-/-/	2901808	2901808	8.46329
ZNF581	chr19	55643601	55643661	/-/-/	55644022	55644022	8.25269	/-/-/	55643364	55643364	7.77338
ZNF595	chr4	68350	68410	/-/-/	67457	67457	10.1617	/-/-/	52470	52470	8.09745
ZNF598	chr16	2009792	2009852	/-/-/	2010392	2010392	7.32888	/-/-/	2010612	2010612	8.53317
ZNF750	chr17	82840521	82840581	/-/-/	82840788	82840788	8.45485	/-/-/	82841430	82841430	8.14717
ZNF812	chr19	9700663	9700723	/-/-/	9700033	9700033	12.1759	/-/-/	9700013	9700013	12.215
ZP3	chr7	76397474	76397534	/-/-/	76398397	76398397	16.3941	/-/-/	76423907	76423907	11.6368
ZSCAN18	chr19	58118385	58118445	/-/-/	58118173	58118173	7.6965	/-/-/	58118505	58118505	7.69356
ZZEF1	chr17	4143019	4143079	/-/-/	4143258	4143258	10.0558	/-/-/	4143250	4143250	10.088
