# Supplementary material for: An Association Study of DNA Methylation and Gene Expression in Angelman Syndrome: A Bioinformatics Approach
Source: Int J Mol Sci. 2022 Aug 15;23(16):9139. doi: 10.3390/ijms23169139 (PMC9409443; doi:10.3390/ijms23169139)
Supplement: Supplementary file 1 [file ijms-23-09139-s001.zip › Supplementary Table S5_HypomethylatedPromoterRegion_UpregulatedRNA_AS.txt]

GenesSymbol	Control_SRR1523352(LN)	Control_SRR1523353(LN)	AS_SRR1523347(LN)	AS_SRR1523349(LN)	FoldChange(LN)	FoldChange	p-value	Delimeter	Promoter_Chr	Promoter_Start	Promoter_End	Delimeter	Female_SegmentStart	Female_SegmentEnd	Female_SegmentScore	Delimeter	Male_SegmentStart	Male_SegmentEnd	Male_SegmentScore
CD248	4.93972	5.24175	8.71785	6.83411	2.685245	14.66179308	0.000569094	/-/-/	chr11	66317033	66317093	/-/-/	66316431	66316431	10.1076	/-/-/	66316071	66316071	17.2261
LIMA1	5.09344	3.66456	7.10336	6.16472	2.25504	9.53567473	0.001913421	/-/-/	chr12	50222643	50222703	/-/-/	50221765	50221765	12.521	/-/-/	50249698	50249698	11.0523
POTEI	0	0	4.89445	4.0903	4.492375	89.33336086	1.76266E-07	/-/-/	chr2	130509654	130509714	/-/-/	130508828	130508834	10.8421	/-/-/	130508762	130508762	19.3651
SLC13A4	3.25122	2.66956	2.44324	7.84737	2.184915	8.88989288	0.003432502	/-/-/	chr7	135727787	135727847	/-/-/	135727497	135727500	12.8541	/-/-/	135726867	135726867	14.055
TPM2	5.8522	5.73979	8.75369	7.5868	2.37425	10.74295295	0.001226693	/-/-/	chr9	35689914	35689974	/-/-/	35689063	35689063	10.7318	/-/-/	35689430	35689430	10.9198
