# Supplementary material for: An Association Study of DNA Methylation and Gene Expression in Angelman Syndrome: A Bioinformatics Approach
Source: Int J Mol Sci. 2022 Aug 15;23(16):9139. doi: 10.3390/ijms23169139 (PMC9409443; doi:10.3390/ijms23169139)
Supplement: Supplementary file 1 [file ijms-23-09139-s001.zip › Supplementary Table S6_HypermethylatedGeneBody_Unique_AS.txt]

GeneSymbol	Gene_Chr	Gene_Start	Gene_End	Delimeter	Female_SegmentStart	Female_SegmentEnd	Female_SegmentScore	Delimeter	Male_SegmentStart	Male_SegmentEnd	Male_SegmentScore
A2MP1	chr12	9228533	9275817	III	9246918	9246920	7.84628	III	9235252	9235255	8.21736
ABCA6	chr17	69078702	69141888	III	69123131	69123135	15.9	III	69087587	69087590	8.11072
ABCB10	chr1	229516582	229558695	III	229542216	229542218	7.80931	III	229542216	229542218	10.3802
ABCB7	chrX	75053172	75156732	III	75067547	75067553	13.6032	III	75053572	75053575	13.0635
AC004862.6	chr7	80312574	80391474	III	80329152	80329154	9.75254	III	80358111	80358124	13.6073
AC005009.2	chr7	86784226	86786670	III	86786522	86786525	10.0788	III	86786662	86786664	13.302
AC005235.1	chr2	198299363	198375097	III	198313576	198313581	9.3435	III	198302947	198302951	7.13083
AC006548.28	chr22	16950086	17034417	III	16960910	16960912	7.49185	III	16998694	16998699	13.2219
AC007098.1	chr2	62826064	62858438	III	62827961	62827962	9.27695	III	62836111	62836113	9.43353
AC007163.6	chr2	200780495	200812170	III	200796070	200796071	7.6595	III	200806928	200806930	8.64123
AC008154.5	chr7	134346071	134350791	III	134349913	134349914	8.01988	III	134349761	134349763	7.60162
AC010987.5	chr2	67565604	67684077	III	67616621	67616623	8.8597	III	67666977	67666977	19.4788
AC012370.3	chr2	65439888	65456571	III	65440228	65440230	9.72916	III	65444476	65444478	7.1684
AC018462.2	chr2	62069447	62146881	III	62073762	62073769	10.9647	III	62076578	62076580	9.85278
AC018464.3	chr7	112954646	112995634	III	112977403	112977410	8.88368	III	112967792	112967796	7.39765
AC019100.3	chr2	108167748	108217841	III	108207157	108207159	7.93841	III	108200962	108200965	9.52899
AC064865.1	chr2	145294277	145331847	III	145305072	145305075	8.71414	III	145314945	145314947	10.7135
AC064871.3	chr2	183083405	183108519	III	183108064	183108066	7.4259	III	183108104	183108109	11.4765
AC069513.4	chr3	195655565	195657927	III	195656025	195656025	9.13894	III	195656891	195656891	11.2604
AC073342.12	chr7	143255264	143287380	III	143281388	143281389	9.64356	III	143278586	143278597	13.78
AC073987.1	chr2	103109759	103176260	III	103160329	103160331	7.11282	III	103117619	103117634	13.2552
AC078941.1	chr2	67123357	67215319	III	67128073	67128075	11.3542	III	67162221	67162226	8.54866
AC079305.8	chr2	177155622	177212662	III	177200176	177200177	9.58271	III	177210466	177210469	7.50349
AC092839.3	chr2	54516048	54540697	III	54532160	54532163	12.6548	III	54530648	54530650	9.34735
AC096558.1	chr2	143295421	143480789	III	143332686	143332689	9.51071	III	143334882	143334889	8.7537
AC096670.3	chr2	111098345	111115588	III	111099196	111099198	7.66089	III	111112746	111112748	9.02214
AC104389.28	chr11	5304976	5505652	III	5360704	5360706	9.23379	III	5338330	5338332	8.507
AC124997.1	chr15	25484831	25578791	III	25515985	25515987	7.71756	III	25517698	25517703	7.79064
AC140542.2	chr16	47849314	47887130	III	47864461	47864466	9.57253	III	47849885	47849889	7.80959
ACE2	chrX	15561033	15602148	III	15589385	15589386	13.5673	III	15583323	15583327	12.5277
ACVR2A	chr2	147844517	147930826	III	147862669	147862675	9.86672	III	147906295	147906300	7.82581
ADAM29	chr4	174829668	174978180	III	174962467	174962472	8.4739	III	174888063	174888068	8.81776
ADCY8	chr8	130780301	131042426	III	130785321	130785323	8.35483	III	130807803	130807805	12.8342
ADHFE1	chr8	66430185	66471601	III	66440730	66440732	7.28373	III	66453795	66453797	8.53193
ADORA2A-AS1	chr22	24429206	24495074	III	24444001	24444004	9.51213	III	24433861	24433863	7.6593
ADRA1B	chr5	159916783	159972544	III	159935767	159935768	8.03388	III	159937603	159937605	8.0721
AF121898.3	chr8	87540835	87755718	III	87649553	87649556	7.27103	III	87554949	87554953	8.45724
AGTR1	chr3	148697784	148743008	III	148715319	148715321	10.2512	III	148726406	148726409	10.3403
AKR1B1	chr7	134442350	134459284	III	134449310	134449313	8.66731	III	134452586	134452588	8.50903
AKR1D1	chr7	138002324	138117986	III	138028043	138028048	12.9192	III	138040167	138040169	9.91462
AL035610.1	chr21	28048404	28137611	III	28053143	28053147	7.50993	III	28050415	28050418	11.9278
AL050303.12	chr21	13704853	13705518	III	13705284	13705286	9.32231	III	13705283	13705286	9.3249
AL162759.1	chr14	53768942	53850882	III	53769641	53769643	8.53176	III	53791306	53791307	13.07
AL596220.1	chr1	186394991	186396776	III	186395144	186395146	8.77355	III	186395153	186395159	8.78181
ALDH1L1-AS2	chr3	126180065	126210169	III	126207069	126207071	8.82951	III	126203962	126203964	8.40372
AMOT	chrX	112774503	112840815	III	112797731	112797739	17.2549	III	112797609	112797611	9.22761
ANGEL2	chr1	212992182	213015826	III	212996028	212996031	7.21235	III	213009824	213009826	7.31483
ANGPTL5	chr11	101890674	101916522	III	101908766	101908767	9.10944	III	101907896	101907900	7.01222
ANKRD12	chr18	9136228	9285985	III	9161400	9161407	8.64553	III	9167645	9167646	11.3698
ANKRD22	chr10	88822132	88851818	III	88823071	88823074	9.139	III	88823646	88823648	10.1254
ANKRD26	chr10	26991914	27100498	III	27040749	27040757	10.9718	III	27097204	27097205	12.8093
ANKRD30A	chr10	37125788	37384111	III	37127412	37127412	13.1269	III	37130269	37130271	8.79507
ANKRD30B	chr18	14728272	14852738	III	14755706	14755708	7.79826	III	14819839	14819844	9.27325
ANKRD34C-AS1	chr15	79191707	79283945	III	79197520	79197522	7.93616	III	79220845	79220847	7.10068
ANKRD36B	chr2	97492663	97589965	III	97521128	97521130	7.71553	III	97527236	97527238	8.46851
ANKRD36BP2	chr2	88765807	88806612	III	88790763	88790765	7.26351	III	88777951	88777953	7.42067
ANKRD46	chr8	100509752	100559784	III	100529629	100529634	8.61685	III	100551922	100551926	7.97365
ANTXR1	chr2	69013178	69249327	III	69033592	69033595	7.27496	III	69096220	69096223	8.36132
ANTXRLP1	chr10	46233885	46273557	III	46253307	46253309	7.78692	III	46269765	46269767	8.38588
ANXA10	chr4	168092515	168187690	III	168093626	168093632	9.103	III	168148991	168148993	9.40382
ANXA5	chr4	121667955	121697113	III	121670146	121670148	7.42554	III	121687159	121687162	7.05589
ANXA8L1	chr10	46375627	46537864	III	46384932	46384932	8.44936	III	46446320	46446325	8.71509
AP000230.1	chr21	26170871	26217381	III	26190952	26190959	15.6766	III	26173071	26173073	9.02453
AP000432.1	chr21	17611744	17633199	III	17632250	17632257	10.8034	III	17632793	17632794	11.9287
AP000442.1	chr11	59616429	59639861	III	59623143	59623147	7.16937	III	59628258	59628262	7.21965
AP000473.6	chr21	16754519	16815688	III	16758456	16758460	8.04161	III	16758458	16758460	8.34997
AP000476.1	chr21	24428740	24547942	III	24544827	24544834	10.9853	III	24535813	24535815	10.8861
AP000998.2	chr21	18022370	18114904	III	18033839	18033841	10.2312	III	18046842	18046845	11.6245
AP001439.2	chr21	26158091	26175824	III	26164114	26164116	8.53729	III	26173071	26173073	9.02453
AP1G1	chr16	71729000	71809201	III	71749561	71749563	8.10256	III	71735436	71735440	7.06359
AP2A1	chr19	49766968	49807113	III	49778539	49778540	9.91521	III	49771483	49771495	10.8968
APC	chr5	112707498	112846239	III	112750024	112750032	9.70639	III	112764007	112764009	9.3296
APOOL	chrX	85003826	85093316	III	85060658	85060660	9.18408	III	85032241	85032243	13.3701
APOOP5	chr16	59709993	59755026	III	59725303	59725320	13.4693	III	59736211	59736214	8.72038
APPL2	chr12	105173296	105236238	III	105195343	105195345	10.9154	III	105183147	105183149	9.50589
APTX	chr9	32972606	33025168	III	33023513	33023520	10.6102	III	32995661	32995663	10.1413
AQP7	chr9	33383179	33402682	III	33389456	33389458	7.64246	III	33389441	33389444	7.18853
AR	chrX	67544032	67730619	III	67661234	67661245	11.1723	III	67651302	67651302	21.1362
ARAP2	chr4	35948221	36244509	III	35979157	35979158	12.0993	III	35979102	35979105	10.1296
ARHGAP11B	chr15	30624494	30772993	III	30700763	30700766	7.77878	III	30674432	30674433	9.44652
ARHGAP5	chr14	32076114	32159728	III	32116157	32116160	10.5385	III	32106183	32106185	9.87102
ARHGEF26-AS1	chr3	154024401	154121332	III	154032220	154032222	9.3096	III	154067409	154067411	8.37125
ARHGEF35	chr7	144186083	144195655	III	144186248	144186248	7.58512	III	144188222	144188222	10.7173
ARID2	chr12	45729665	45908040	III	45763729	45763738	11.0578	III	45867466	45867469	9.19575
ARL13B	chr3	93980139	94055668	III	94038811	94038813	7.24894	III	94044883	94044886	7.1436
ARNT2	chr15	80404350	80597937	III	80435066	80435077	11.2019	III	80450986	80450988	7.25992
ARSF	chrX	3041471	3112726	III	3055297	3055299	10.8477	III	3102861	3102863	7.40837
ARV1	chr1	230978981	231000595	III	230991878	230991880	8.49631	III	230993618	230993621	7.55195
ASB4	chr7	95478444	95540232	III	95485978	95485981	7.34427	III	95529389	95529391	7.67444
ASPM	chr1	197084128	197146694	III	197126180	197126183	7.86481	III	197135228	197135232	7.67585
ASXL3	chr18	33578615	33751192	III	33639716	33639720	7.78653	III	33675996	33675999	10.0465
ASZ1	chr7	117363222	117428123	III	117397233	117397242	11.3977	III	117418515	117418519	7.01953
ATF7IP2	chr16	10326434	10483638	III	10440116	10440117	7.68837	III	10333373	10333374	7.41043
ATL1	chr14	50532509	50633068	III	50541965	50541972	11.5449	III	50562287	50562290	15.3627
ATP10D	chr4	47485288	47593486	III	47489238	47489255	16.9492	III	47487196	47487199	9.78993
ATP5S	chr14	50312326	50335558	III	50314799	50314806	10.0848	III	50323159	50323160	8.84106
ATP6V1D	chr14	67294371	67360265	III	67318782	67318784	8.56507	III	67321352	67321354	9.60505
ATP6V1H	chr8	53715557	53843558	III	53782592	53782597	11.2792	III	53736035	53736038	8.67652
ATP8A2P1	chr10	37248118	37315801	III	37271610	37271615	7.48295	III	37284273	37284277	10.0833
ATP8B5P	chr9	35406755	35483035	III	35409491	35409493	8.43946	III	35446009	35446012	9.75512
BAG3	chr10	119651370	119677819	III	119654388	119654394	9.29253	III	119672079	119672081	10.6214
BBOX1	chr11	27040725	27127809	III	27126965	27126970	9.35669	III	27057758	27057762	8.98
BBS2	chr16	56466836	56520283	III	56472063	56472066	8.48796	III	56472063	56472066	8.07411
BCKDHB	chr6	80106647	80346270	III	80139134	80139136	8.10827	III	80140332	80140335	7.96189
BEND2	chrX	18162931	18220883	III	18211733	18211738	8.47376	III	18200459	18200461	11.9329
BIRC2	chr11	102347211	102378670	III	102352175	102352177	8.49133	III	102352405	102352406	9.6571
BMP5	chr6	55753645	55875564	III	55815120	55815122	8.85609	III	55837114	55837116	11.8679
BRWD1	chr21	39184176	39321559	III	39276016	39276019	8.53074	III	39286310	39286311	11.9868
BRWD3	chrX	80670854	80809688	III	80686388	80686392	7.51083	III	80686389	80686393	11.5354
BYSL	chr6	41921188	41933046	III	41932672	41932674	8.94128	III	41925607	41925610	7.7132
C10orf67	chr10	23267195	23344845	III	23290219	23290222	8.21838	III	23305966	23305968	10.5356
C11orf63	chr11	122882528	122959798	III	122901601	122901602	8.01667	III	122897004	122897008	7.05122
C16orf78	chr16	49373823	49399431	III	49396588	49396591	7.38385	III	49381344	49381346	14.8473
C1orf105	chr1	172420688	172468831	III	172433833	172433836	9.66487	III	172449144	172449148	10.0437
C1orf185	chr1	51102234	51148086	III	51111809	51111812	8.61751	III	51128179	51128181	8.25427
C1QTNF3	chr5	34019448	34043832	III	34023147	34023148	10.2126	III	34043227	34043230	8.29662
C21orf62-AS1	chr21	32772100	32893735	III	32773309	32773315	9.13062	III	32781016	32781034	13.1106
C2orf43	chr2	20684014	20823130	III	20722196	20722198	9.07836	III	20821732	20821736	7.59404
C3orf20	chr3	14675099	14773034	III	14706973	14706975	7.05934	III	14724064	14724066	9.1851
C4orf47	chr4	185426249	185449826	III	185444245	185444248	9.74821	III	185448167	185448169	7.09256
C5orf22	chr5	31532266	31555058	III	31545349	31545350	10.9796	III	31545302	31545305	8.89722
C5orf64	chr5	61637708	61751763	III	61712426	61712428	7.6434	III	61641208	61641210	8.63525
C6orf106	chr6	34587288	34696859	III	34651853	34651857	7.68171	III	34682549	34682551	7.47463
C6orf58	chr6	127519455	127591817	III	127549077	127549079	9.87894	III	127524906	127524909	7.85784
C7orf65	chr7	47655244	47661648	III	47656312	47656313	9.99942	III	47656085	47656090	7.36252
CACNG3	chr16	24255553	24362801	III	24338491	24338493	7.49101	III	24326418	24326423	9.35617
CACUL1	chr10	118674167	118755249	III	118696698	118696700	7.48284	III	118699702	118699706	7.02921
CAPN14	chr2	31173056	31233858	III	31195380	31195383	7.35118	III	31193193	31193196	7.05765
CASC20	chr20	6446723	6528459	III	6482235	6482237	7.90245	III	6518278	6518278	15.0354
CASC3	chr17	40140318	40172183	III	40163425	40163427	7.07701	III	40143172	40143174	7.90356
CBLN2	chr18	72536680	72638521	III	72546355	72546357	9.18513	III	72546355	72546357	8.82422
CCDC108	chr2	219002846	219041527	III	219013955	219013957	8.2945	III	219016928	219016933	7.57186
CCDC150	chr2	196639554	196763490	III	196641268	196641269	13.5647	III	196709801	196709806	12.634
CCDC18	chr1	93179919	93278730	III	93218656	93218659	9.9379	III	93274360	93274362	8.63933
CCDC59	chr12	82223681	82358805	III	82246122	82246125	8.0885	III	82306664	82306670	9.53251
CCDC67	chr11	93329971	93438487	III	93352864	93352866	8.49694	III	93413316	93413318	10.2717
CCDC68	chr18	54901509	54959508	III	54917835	54917836	10.5245	III	54915799	54915803	9.31323
CCDC79	chr16	66754976	66801620	III	66789358	66789361	9.40665	III	66765510	66765512	7.63957
CCDC85A	chr2	56184123	56386173	III	56278724	56278726	9.53933	III	56361211	56361214	7.66093
CCER1	chr12	90905622	90955176	III	90954042	90954045	8.30747	III	90950620	90950622	9.90611
CCL28	chr5	43376645	43412391	III	43398802	43398808	9.69037	III	43378690	43378692	8.01591
CCNYL2	chr10	42408168	42475349	III	42437486	42437488	7.86776	III	42435748	42435753	11.3869
CCSAP	chr1	229321005	229343294	III	229328363	229328365	10.1503	III	229327638	229327642	10.7165
CD200R1L	chr3	112815709	112846856	III	112844650	112844654	15.0234	III	112821228	112821230	8.27662
CD302	chr2	159768630	159798255	III	159794988	159794991	8.87752	III	159794707	159794711	13.156
CD48	chr1	160678746	160711851	III	160682685	160682687	8.60976	III	160691215	160691225	11.9716
CD5L	chr1	157830914	157898256	III	157868080	157868082	9.97304	III	157853798	157853800	9.83677
CDH10	chr5	24487100	24644978	III	24619867	24619870	8.74922	III	24504571	24504574	8.94135
CDH19	chr18	66501083	66604138	III	66543653	66543658	9.15051	III	66522000	66522004	7.06048
CDK6	chr7	92604921	92836594	III	92665843	92665846	8.61415	III	92608895	92608901	9.38104
CEP135	chr4	55948871	56033363	III	56026080	56026082	7.08951	III	56006966	56006968	7.78193
CEP57	chr11	95789965	95832693	III	95809975	95809981	14.5136	III	95791456	95791458	10.961
CERS3-AS1	chr15	100372939	100437914	III	100418710	100418712	7.43626	III	100434264	100434266	9.63438
CES1P1	chr16	55760548	55794158	III	55785008	55785014	8.52049	III	55786584	55786588	11.0887
CGGBP1	chr3	88051944	88149885	III	88071576	88071581	9.94928	III	88099384	88099385	9.13236
CGRRF1	chr14	54509812	54539309	III	54534360	54534365	7.77202	III	54523260	54523264	14.5686
CH17-360D5.2	chr10	47908064	47991850	III	47963706	47963706	8.44349	III	47931494	47931495	7.54424
CH507-145C22.1	chr21	6318434	6360415	III	6356563	6356564	7.69382	III	6335573	6335574	10.2021
CHD8	chr14	21385194	21456126	III	21386564	21386567	10.5407	III	21390641	21390642	7.97059
CHEK1	chr11	125625136	125676255	III	125673346	125673355	16.2973	III	125653477	125653481	7.8142
CHM	chrX	85861180	86047562	III	85920153	85920157	9.2871	III	86035846	86035848	9.36335
CHST7	chrX	46573784	46598408	III	46589506	46589507	7.30712	III	46581749	46581753	8.86411
CLDN16	chr3	190322541	190412143	III	190400381	190400382	11.7484	III	190390304	190390308	10.8166
CLIC2	chrX	155276211	155334657	III	155292704	155292706	9.21457	III	155300657	155300662	7.83432
CLIC5	chr6	45898451	46080395	III	45912014	45912016	7.59694	III	45934949	45934952	7.62958
CLINT1	chr5	157785743	157859175	III	157811265	157811270	7.80974	III	157817863	157817865	7.77664
CLLU1OS	chr12	92420094	92428148	III	92427780	92427783	14.0559	III	92426234	92426237	7.38864
CMC1	chr3	28241584	28325142	III	28285908	28285910	9.59757	III	28269712	28269715	9.16747
CMKLR1	chr12	108288044	108339341	III	108292505	108292513	13.0132	III	108321532	108321534	11.1756
CNGB1	chr16	57882340	57971116	III	57913908	57913912	8.29888	III	57886024	57886025	7.0561
CNTN2	chr1	205043197	205078499	III	205072487	205072492	12.3471	III	205070008	205070013	10.8632
CNTN4-AS2	chr3	2110409	2144241	III	2126316	2126318	9.37916	III	2142592	2142596	8.39856
COL10A1	chr6	116118923	116158747	III	116144270	116144274	12.1415	III	116143405	116143407	10.1379
COL4A3BP	chr5	75368486	75512138	III	75455651	75455654	8.63398	III	75399879	75399881	7.63501
COL4A4	chr2	227002711	227164113	III	227024662	227024664	7.90856	III	227033393	227033396	7.06672
COL4A6	chrX	108155607	108439497	III	108161587	108161595	10.141	III	108163465	108163468	10.1396
COLEC10	chr8	118995452	119106582	III	119049567	119049574	12.5838	III	119049565	119049567	10.5246
COX7A2	chr6	75237675	75250323	III	75242232	75242234	8.31541	III	75242770	75242775	8.15563
CP	chr3	149162410	149222055	III	149165531	149165533	8.54935	III	149184182	149184185	8.37315
CPB1	chr3	148791102	148860187	III	148849096	148849102	9.76128	III	148822003	148822009	12.7242
CPEB2	chr4	15002674	15070153	III	15041464	15041466	14.2713	III	15041473	15041477	10.1538
CPHL1P	chr3	149229356	149291800	III	149234175	149234177	7.56469	III	149231601	149231604	9.28861
CPOX	chr3	98521132	98593723	III	98540604	98540606	8.33176	III	98555631	98555635	11.5958
CPS1	chr2	210477682	210679107	III	210479479	210479481	8.08273	III	210666645	210666648	10.8773
CPXCR1	chrX	88747225	88754785	III	88752790	88752793	7.86507	III	88750241	88750250	12.2026
CR1L	chr1	207645113	207738416	III	207731511	207731513	7.95217	III	207725096	207725098	7.98192
CSNK1A1	chr5	149492197	149551552	III	149534209	149534211	10.3399	III	149523106	149523110	7.30097
CSPG4	chr15	75674322	75712848	III	75687841	75687842	8.27408	III	75679976	75679981	10.66
CSPG4P12	chr15	85191438	85213905	III	85199229	85199233	10.2607	III	85210454	85210455	7.60739
CTA-392E5.1	chr8	85839705	85951083	III	85918129	85918130	11.5957	III	85913744	85913752	10.0958
CTB-131B5.5	chr5	140157319	140173051	III	140157778	140157780	8.63375	III	140158018	140158019	24.3639
CTB-1I21.1	chr5	136734927	136754686	III	136739386	136739388	11.3731	III	136739386	136739388	8.82781
CTB-22K14.1	chr7	108900105	108905226	III	108900221	108900223	9.8343	III	108900220	108900223	11.1356
CTB-36O1.7	chr5	134923303	134924049	III	134923526	134923529	8.84683	III	134923598	134923598	7.94334
CTB-57H20.1	chr5	143605628	143828772	III	143607591	143607592	9.4251	III	143630771	143630773	8.89011
CTC-207P7.1	chr5	164119098	164234097	III	164155350	164155352	9.43855	III	164179854	164179856	11.0144
CTC-218H9.1	chr5	144369334	144385310	III	144375878	144375894	15.8442	III	144375885	144375887	8.59966
CTC-281F24.3	chr17	6657214	6661413	III	6658870	6658872	8.82909	III	6660181	6660183	11.9629
CTC-329D1.2	chr5	140370891	140401367	III	140374170	140374177	11.0197	III	140377096	140377100	11.6117
CTC-347C20.2	chr5	72574120	72660669	III	72579512	72579514	7.72994	III	72581664	72581668	12.7169
CTC-359M8.1	chr5	146307098	146376963	III	146318198	146318201	7.00282	III	146349317	146349319	8.9959
CTC-420A11.2	chr16	61918321	61940697	III	61918442	61918446	8.56955	III	61919174	61919179	7.66977
CTC-431G16.2	chr5	79774348	79816190	III	79784618	79784621	12.9514	III	79784786	79784788	7.80419
CTC-436P18.1	chr5	61162070	61232040	III	61167166	61167174	9.62447	III	61164837	61164849	20.366
CTC-513N18.7	chr19	20553792	20661583	III	20555022	20555025	8.5487	III	20580514	20580517	7.97624
CTC-523E23.4	chr19	34788582	34832869	III	34792684	34792691	12.6272	III	34797278	34797281	8.99782
CTC-554D6.1	chr5	112827213	112867582	III	112851139	112851142	7.45165	III	112849287	112849289	11.2484
CTC-573M9.1	chr5	128663978	128742829	III	128670347	128670350	7.12085	III	128732355	128732366	12.3233
CTD-2006C1.10	chr19	12017888	12052967	III	12051052	12051054	8.18354	III	12049094	12049095	7.27613
CTD-2007A10.1	chr14	87634379	87655294	III	87636411	87636413	8.90253	III	87644223	87644227	8.08309
CTD-2007H13.3	chr5	98929171	98995013	III	98932390	98932392	8.93875	III	98932391	98932392	11.7509
CTD-2008L17.2	chr18	56003613	56191262	III	56057467	56057474	11.1351	III	56024777	56024779	9.38925
CTD-2017D11.1	chr19	24033445	24066909	III	24064601	24064604	7.269	III	24041675	24041677	7.37659
CTD-2021H9.2	chr12	71034122	71104526	III	71058866	71058870	7.27267	III	71100083	71100084	12.0291
CTD-2021H9.3	chr12	71047402	71118247	III	71058866	71058870	7.27267	III	71100083	71100084	12.0291
CTD-2026D20.3	chr17	47450568	47492492	III	47466027	47466029	7.55336	III	47468874	47468877	7.22911
CTD-2117L12.1	chr5	58541567	58558243	III	58553572	58553574	8.68061	III	58556779	58556781	11.2646
CTD-2140B24.4	chr12	133130984	133202369	III	133155046	133155048	7.34233	III	133133623	133133625	7.86703
CTD-2140G10.2	chr11	22283730	22338245	III	22292722	22292724	9.91944	III	22294214	22294216	8.51276
CTD-2142D14.1	chr14	38190983	38202923	III	38193475	38193476	9.89591	III	38194167	38194169	9.10864
CTD-2144E22.10	chr16	35090501	35104834	III	35099174	35099177	7.5964	III	35099171	35099175	14.0445
CTD-2147F2.1	chr15	97295881	97432094	III	97377506	97377512	7.97215	III	97295897	97295902	11.9861
CTD-2175A23.1	chr5	52932419	52990278	III	52974512	52974514	7.91387	III	52972703	52972714	19.4583
CTD-2201E9.2	chr5	9519853	9523178	III	9522522	9522526	7.70885	III	9522519	9522527	9.8395
CTD-2203A3.1	chr5	52008031	52080987	III	52025378	52025381	8.53462	III	52041968	52041974	8.24095
CTD-2215L10.1	chr5	9001774	9045940	III	9002516	9002520	9.67276	III	9003115	9003117	9.38959
CTD-2234N14.1	chr11	127190769	127223449	III	127197727	127197730	9.01052	III	127212496	127212507	16.2873
CTD-2280E9.1	chr5	122369762	122383568	III	122383532	122383535	15.2642	III	122383515	122383518	8.34036
CTD-2288O8.1	chr5	52675193	52788026	III	52703626	52703628	7.00887	III	52721573	52721575	11.0524
CTD-2297D10.1	chr5	5142138	5176214	III	5170569	5170570	12.0861	III	5173525	5173527	7.13894
CTD-2309O5.3	chr17	3134969	3177031	III	3153246	3153248	9.21735	III	3159678	3159680	7.54846
CTD-2377D24.6	chr17	48646923	48707346	III	48657107	48657112	13.1612	III	48651831	48651835	12.408
CTD-2384A14.1	chr14	28830244	28968400	III	28943466	28943474	10.3948	III	28921366	28921368	10.3057
CTD-2410N18.4	chr5	134205614	134371044	III	134248928	134248930	11.3524	III	134249785	134249791	10.2976
CTD-2506J14.1	chr14	97458816	97581601	III	97505358	97505360	9.40033	III	97551300	97551302	7.87597
CTD-2525I3.5	chr19	52284780	52297920	III	52289774	52289777	9.16882	III	52289773	52289776	8.56733
CTD-2532D12.4	chr17	73737854	73756557	III	73748347	73748352	7.47151	III	73748783	73748786	7.0386
CTD-2532K18.1	chr5	174751304	174850725	III	174802661	174802663	7.69511	III	174813168	174813170	7.92191
CTD-2540L5.5	chr14	70593314	70641204	III	70598431	70598433	15.7925	III	70613486	70613488	9.15083
CTD-2542C24.3	chr19	20838515	20847417	III	20841084	20841086	7.9086	III	20846140	20846141	10.0254
CTD-2544M6.1	chr15	98046667	98293177	III	98106993	98106994	8.47559	III	98185543	98185545	7.57096
CTD-3118D11.3	chr8	86180418	86212236	III	86203247	86203251	7.43633	III	86204440	86204442	11.6721
CTD-3138F19.1	chr11	29713909	29881714	III	29810449	29810456	11.3495	III	29755671	29755674	11.9299
CTSO	chr4	155924118	155953917	III	155933781	155933785	15.7393	III	155945950	155945954	7.72732
CUL1	chr7	148697914	148801036	III	148724732	148724743	11.4261	III	148763103	148763104	11.5636
CUTC	chr10	99702558	99756134	III	99737875	99737877	8.4682	III	99720164	99720166	7.45153
CYB561D1	chr1	109494052	109502932	III	109498254	109498257	7.7467	III	109494706	109494708	8.32089
CYB5B	chr16	69424525	69466266	III	69426118	69426128	17.7256	III	69430921	69430925	7.50721
CYLD	chr16	50742050	50801935	III	50757746	50757747	9.46888	III	50786495	50786498	7.56394
CYP39A1	chr6	46549580	46652830	III	46557799	46557815	18.6771	III	46582105	46582107	10.4842
CYP4Z1	chr1	47067488	47118319	III	47087487	47087489	7.16673	III	47073632	47073634	8.9803
CYTIP	chr2	157414619	157488961	III	157437575	157437578	7.80271	III	157429844	157429851	9.00283
DAOA-AS1	chr13	105459055	105505681	III	105486236	105486238	8.92138	III	105505477	105505490	13.354
DAP	chr5	10679230	10761272	III	10749429	10749433	8.64341	III	10746209	10746217	9.01621
DAW1	chr2	227871054	227924344	III	227920749	227920751	7.25697	III	227893005	227893008	9.16715
DCBLD1	chr6	117453817	117569858	III	117471432	117471434	8.64537	III	117465885	117465887	9.78449
DCDC2	chr6	24171756	24358052	III	24325181	24325184	11.9696	III	24202855	24202857	11.9643
DCTN1	chr2	74361154	74392087	III	74382983	74382989	8.13892	III	74383054	74383057	7.37956
DCTN4	chr5	150708440	150759109	III	150746440	150746441	9.28731	III	150747202	150747203	11.189
DCUN1D5	chr11	103062076	103092215	III	103077193	103077196	9.59164	III	103087408	103087409	10.5236
DCX	chrX	111293780	111412375	III	111310152	111310161	12.1835	III	111315535	111315540	10.3158
DDIAS	chr11	82899975	82958277	III	82929426	82929432	13.3846	III	82926248	82926251	7.57187
DDX4	chr5	55738017	55817157	III	55742817	55742819	7.7621	III	55804641	55804644	15.6762
DDX58	chr9	32455705	32526324	III	32482585	32482588	7.36666	III	32512499	32512502	8.18988
DDX60	chr4	168216293	168318807	III	168269557	168269559	11.46	III	168219053	168219056	8.09054
DESI2	chr1	244652935	244709033	III	244663334	244663337	11.3661	III	244660419	244660422	8.76521
DFNB59	chr2	178451436	178461390	III	178452015	178452018	7.43682	III	178457127	178457130	10.0713
DGUOK	chr2	73926826	73958961	III	73953299	73953306	9.78001	III	73949196	73949199	7.91815
DHFR	chr5	80626228	80654983	III	80651091	80651091	7.00602	III	80650078	80650080	10.0866
DHRS4	chr14	23953586	23969279	III	23968394	23968396	7.12862	III	23969264	23969266	7.79686
DHRS7B	chr17	21123364	21193265	III	21139629	21139631	12.1441	III	21168907	21168908	7.44328
DIRC1	chr2	188734155	188790104	III	188777094	188777097	10.1298	III	188753504	188753507	10.1005
DLAT	chr11	112024814	112064390	III	112027607	112027610	14.1712	III	112045643	112045645	7.1102
DLEU7	chr13	50711008	50843939	III	50816909	50816912	7.7587	III	50825908	50825911	8.39617
DPM1	chr20	50934867	50958555	III	50943801	50943804	14.9208	III	50942275	50942284	11.2185
DPP3P1	chr4	64430909	64433215	III	64432407	64432409	12.3817	III	64432407	64432409	10.7163
DPPA2	chr3	109293788	109316517	III	109310170	109310171	8.40744	III	109300199	109300201	9.2752
DPT	chr1	168695459	168729264	III	168711069	168711073	10.5625	III	168704123	168704125	9.48928
DPY19L2P1	chr7	35079989	35186041	III	35094192	35094194	7.36405	III	35127945	35127948	7.44528
DROSHA	chr5	31400497	31532196	III	31496291	31496294	7.92096	III	31446171	31446173	8.79295
DSCR9	chr21	37208503	37221736	III	37215335	37215336	7.27248	III	37217411	37217412	7.37637
DSG1-AS1	chr18	31343368	31426988	III	31352352	31352354	8.2394	III	31350016	31350029	19.8813
DTD2	chr14	31446036	31457510	III	31447732	31447741	10.2659	III	31451440	31451441	12.1386
DUSP8P3	chr10	46774421	46776180	III	46775249	46775250	9.44315	III	46775899	46775905	9.89263
DYRK4	chr12	4562204	4615302	III	4584697	4584701	13.6532	III	4568633	4568637	8.5874
DZIP3	chr3	108589682	108694846	III	108640526	108640529	7.56615	III	108657756	108657764	11.4338
EEF1DP3	chr13	31846841	31953472	III	31869996	31869998	7.53095	III	31908760	31908764	7.03569
EFCAB3	chr17	62370218	62416476	III	62404524	62404525	7.98494	III	62389867	62389872	7.53654
EFCAB7	chr1	63523372	63572693	III	63540113	63540116	8.31937	III	63538541	63538546	8.67361
EGF	chr4	109912884	110012266	III	110000032	110000034	7.12973	III	109932672	109932674	9.73709
EHF	chr11	34621093	34661057	III	34657411	34657412	8.57544	III	34621633	34621638	8.12458
EIF1B-AS1	chr3	40173145	40309698	III	40273176	40273178	8.12409	III	40275791	40275793	9.52077
EIF2S3L	chr12	10505602	10523135	III	10521232	10521235	7.63247	III	10519430	10519433	8.11128
EIF5B	chr2	99337353	99401326	III	99371451	99371453	10.9338	III	99346717	99346720	9.31098
ELOVL7	chr5	60751791	60844389	III	60761959	60761962	7.3843	III	60761977	60761980	14.4139
ENDOD1	chr11	95089810	95132645	III	95107957	95107959	9.23281	III	95107808	95107822	12.8666
ENKUR	chr10	24981979	25062279	III	25010001	25010004	7.26234	III	25010726	25010728	8.38493
ENPP1	chr6	131808016	131895155	III	131812981	131812997	18.8102	III	131827199	131827201	7.3376
ENPP7P7	chr11	67812557	67873367	III	67846974	67846978	7.30697	III	67868648	67868650	8.8524
ERAP1	chr5	96760810	96808100	III	96801716	96801722	8.92481	III	96775981	96775984	7.7776
ERCC5	chr13	102844844	102876001	III	102866766	102866768	9.64717	III	102851357	102851358	8.4852
ETNK1	chr12	22625075	22690665	III	22671810	22671818	10.2993	III	22648793	22648796	11.2438
EXT2	chr11	44095549	44245429	III	44173630	44173638	12.7227	III	44140021	44140023	7.18477
EYA1	chr8	71197433	71362232	III	71199417	71199419	8.95702	III	71297480	71297482	7.98826
FAM114A2	chr5	153990128	154038936	III	154020245	154020248	11.5611	III	154017385	154017387	9.08912
FAM117A	chr17	49710332	49789180	III	49733536	49733543	8.69088	III	49720782	49720784	7.90426
FAM124A	chr13	51222334	51284241	III	51244939	51244941	8.76442	III	51271201	51271203	8.07752
FAM174A	chr5	100535305	100586741	III	100559345	100559348	8.83679	III	100555572	100555586	15.6924
FAM185A	chr7	102748971	102809225	III	102784936	102784939	13.49	III	102756163	102756166	8.22044
FAM188A	chr10	15778170	15860520	III	15846883	15846886	8.34004	III	15795929	15795931	8.45421
FAM208A	chr3	56620133	56683237	III	56630713	56630715	11.0022	III	56641387	56641389	7.86379
FAM35DP	chr10	47689707	47730436	III	47691335	47691335	9.68897	III	47712327	47712328	9.18825
FAM47B	chrX	34942796	34944915	III	34944045	34944048	9.18421	III	34943910	34943919	14.6133
FAM47E	chr4	76214040	76283780	III	76223569	76223573	8.88772	III	76237186	76237187	11.2516
FAM53B	chr10	124619292	124744269	III	124692510	124692514	12.0808	III	124690133	124690136	7.02225
FAM83G	chr17	18968789	19004804	III	18990249	18990254	8.60145	III	18984201	18984203	12.3629
FAM91A1	chr8	123768456	123815452	III	123785879	123785881	8.93487	III	123804212	123804214	12.3811
FAM95B1	chr9	66047084	66055006	III	66048126	66048130	7.6751	III	66051634	66051634	11.2484
FAR1	chr11	13668670	13732346	III	13690033	13690037	8.68443	III	13678512	13678516	12.3839
FBXO34	chr14	55271303	55361918	III	55288921	55288922	9.82522	III	55288921	55288922	8.20014
FCF1	chr14	74713144	74738620	III	74719078	74719079	12.0536	III	74737323	74737325	8.34683
FCGR1A	chr1	149782671	149792518	III	149791139	149791141	7.62334	III	149790309	149790311	7.25932
FCRL2	chr1	157745733	157777132	III	157766333	157766334	10.315	III	157766333	157766338	7.88283
FERMT1	chr20	6074845	6123544	III	6091103	6091108	9.06894	III	6101715	6101717	7.03379
FERMT2	chr14	52857268	52952435	III	52911635	52911639	10.3213	III	52859868	52859872	11.7556
FIGF	chrX	15345591	15384376	III	15351411	15351412	13.0347	III	15351417	15351420	7.55832
FKBP3	chr14	45115600	45135319	III	45133339	45133341	7.50076	III	45123854	45123871	13.5139
FKBP5	chr6	35573585	35728583	III	35606477	35606478	7.16153	III	35588120	35588121	8.67483
FKTN	chr9	105558130	105641118	III	105581559	105581561	8.88868	III	105578198	105578201	7.20146
FLJ33581	chr20	24199767	24224588	III	24208252	24208255	8.40853	III	24204473	24204480	10.4424
FLJ46284	chr8	92699742	92879502	III	92700631	92700633	8.02858	III	92704792	92704797	7.77416
FMO3	chr1	171090877	171117819	III	171101215	171101217	8.92566	III	171107482	171107484	8.52314
FNDC7	chr1	108712657	108742740	III	108714760	108714766	8.30891	III	108715859	108715861	7.5839
FOXA1	chr14	37589984	37596059	III	37592488	37592491	7.7907	III	37594134	37594135	13.8438
FOXB1	chr15	60004222	60061730	III	60024767	60024769	7.41068	III	60030653	60030656	7.5757
FOXR1	chr11	118971707	118981291	III	118976348	118976352	7.16394	III	118972684	118972686	7.49785
FSTL1	chr3	120392293	120451253	III	120414103	120414105	7.62353	III	120413942	120413950	10.0486
FTLP10	chr4	68182292	68212470	III	68196928	68196931	8.50854	III	68182431	68182437	8.18511
GAB1	chr4	143336762	143474568	III	143410701	143410703	7.25336	III	143368942	143368945	7.58385
GAD2	chr10	26216307	26304558	III	26227022	26227024	7.87789	III	26264467	26264470	8.5747
GADL1	chr3	30726200	30894765	III	30843547	30843553	14.3208	III	30783845	30783853	9.45413
GALC	chr14	87837820	87993665	III	87940818	87940823	11.0639	III	87900702	87900704	8.91128
GAN	chr16	81314952	81390884	III	81356647	81356650	7.07776	III	81369737	81369749	11.9329
GBP5	chr1	89258950	89272804	III	89272569	89272579	16.6367	III	89262350	89262354	9.04158
GBP7	chr1	89131751	89176040	III	89139841	89139844	7.32479	III	89139317	89139319	9.00513
GC	chr4	71741693	71804041	III	71761077	71761079	7.6143	III	71769338	71769340	9.6495
GCA	chr2	162318840	162371595	III	162328475	162328489	22.6023	III	162324943	162324954	11.2021
GCM1	chr6	53126964	53148829	III	53135608	53135611	7.48625	III	53129204	53129213	13.3202
GDA	chr9	72114595	72257193	III	72213530	72213532	9.28036	III	72126964	72126966	7.32536
GFM1	chr3	158644278	158692575	III	158658231	158658235	10.1288	III	158676944	158676947	7.22949
GGNBP2	chr17	36544888	36589848	III	36568076	36568078	7.77723	III	36555652	36555653	9.00752
GINS1	chr20	25407727	25452628	III	25440148	25440153	8.77125	III	25435730	25435732	7.30601
GJB7	chr6	87282978	87329278	III	87323637	87323640	15.9129	III	87305306	87305309	7.63535
GK5	chr3	142157527	142225607	III	142162864	142162866	9.00305	III	142209011	142209013	12.5954
GKAP1	chr9	83739421	83829516	III	83758500	83758506	9.08912	III	83775770	83775774	12.4877
GLMN	chr1	92246402	92298987	III	92287056	92287063	9.59441	III	92281141	92281143	7.63314
GLUD1P7	chr10	46759019	46786770	III	46759077	46759077	10.6432	III	46775899	46775905	9.89263
GLYATL3	chr6	49499958	49527047	III	49508703	49508710	12.0507	III	49524851	49524853	9.46063
GOLGA4	chr3	37243177	37366751	III	37342201	37342203	12.8383	III	37362528	37362529	11.8183
GOLGA5	chr14	92794231	92839963	III	92795188	92795191	7.20037	III	92815949	92815952	12.5451
GOLGA6B	chr15	72654738	72666394	III	72664747	72664748	8.41242	III	72665721	72665726	9.23225
GOLGA6D	chr15	75258558	75295530	III	75267496	75267501	8.85727	III	75291766	75291767	7.49467
GOSR2	chr17	46923117	46967019	III	46955346	46955349	7.20479	III	46947800	46947801	8.81314
GPC6-AS1	chr13	94154193	94187991	III	94157037	94157040	8.06616	III	94164553	94164555	9.11456
GPM6B	chrX	13771031	13938638	III	13866320	13866321	16.5408	III	13923163	13923165	10.382
GPN1	chr2	27628247	27651508	III	27648968	27648973	8.21275	III	27648827	27648833	9.47809
GPR111	chr6	47656436	47697797	III	47692466	47692468	7.92525	III	47678728	47678737	9.86413
GPR112	chrX	136300963	136416888	III	136332231	136332232	11.5145	III	136317268	136317272	7.55245
GPR124	chr8	37784191	37844896	III	37812067	37812072	7.7031	III	37823040	37823041	7.06859
GPR135	chr14	59429022	59465342	III	59429518	59429520	8.01984	III	59429496	59429498	10.4361
GPR141	chr7	37683796	37833788	III	37705878	37705880	7.10722	III	37833577	37833579	8.72397
GPR180	chr13	94601903	94634645	III	94621201	94621203	7.00113	III	94621201	94621203	7.49744
GPR22	chr7	107470018	107475659	III	107474944	107474947	8.56565	III	107474945	107474974	18.7266
GPR26	chr10	123666355	123694607	III	123666826	123666828	7.7323	III	123666964	123666966	9.68976
GPRIN3	chr4	89236386	89308010	III	89260500	89260502	7.85596	III	89258795	89258798	8.46662
GRIK1-AS1	chr21	29748175	29764002	III	29748506	29748508	7.41987	III	29759366	29759370	7.39829
GRXCR1	chr4	42893267	43030658	III	42922945	42922948	8.6545	III	43001978	43001987	13.9808
GS1-114I9.3	chr7	30362400	30412502	III	30409245	30409248	9.02831	III	30389142	30389144	10.3009
GSX2	chr4	54099523	54102505	III	54101851	54101860	13.2067	III	54101852	54101853	9.32842
GTF2A1L	chr2	48617798	48733148	III	48703666	48703670	10.8216	III	48698968	48698972	8.19116
GTF2H2B	chr5	70415352	70448015	III	70417416	70417421	7.38288	III	70417391	70417393	8.45578
GUCY2F	chrX	109372906	109482072	III	109394442	109394445	8.60406	III	109434753	109434754	14.6585
GUCY2GP	chr10	112308181	112356574	III	112310700	112310702	7.61301	III	112350075	112350078	7.18183
GUSBP4	chr6	57919784	57930291	III	57927925	57927927	7.28464	III	57925462	57925464	8.0657
GVINP1	chr11	6713536	6746439	III	6730696	6730699	8.35056	III	6732735	6732744	11.8561
GYG1	chr3	148991341	149027668	III	149003363	149003367	7.58026	III	148995074	148995076	12.8998
HADHB	chr2	26243170	26290468	III	26263265	26263266	8.9508	III	26257373	26257375	7.5762
HAO1	chr20	7882981	7940474	III	7923768	7923769	10.7324	III	7934504	7934507	8.30374
HAUS6	chr9	19053143	19103119	III	19079774	19079775	8.06252	III	19091024	19091025	7.75107
HBE1	chr11	5268345	5505617	III	5270411	5270413	9.02081	III	5293652	5293654	7.52182
HDDC2	chr6	125219962	125302078	III	125222127	125222135	14.5819	III	125260544	125260547	7.54805
HDGFRP3	chr15	83112738	83208018	III	83143481	83143486	9.77176	III	83187662	83187665	9.8818
HECA	chr6	139135112	139180802	III	139175526	139175533	13.1667	III	139138678	139138680	7.93006
HECW1-IT1	chr7	43117896	43163187	III	43142333	43142335	8.17629	III	43159970	43159971	10.988
HEXA	chr15	72340919	72376476	III	72342945	72342948	8.00857	III	72375240	72375247	9.48292
HGD	chr3	120628173	120682571	III	120674932	120674938	7.98564	III	120664572	120664574	8.8184
HIBCH	chr2	190189735	190344193	III	190226323	190226328	12.0641	III	190226877	190226882	12.5761
HLA-C	chr6	31268749	31357158	III	31311035	31311040	9.50696	III	31286810	31286812	7.66012
HMGA2	chr12	65824131	65966295	III	65934708	65934709	8.35763	III	65888223	65888227	7.94943
HOXB-AS3	chr17	48549630	48606414	III	48586465	48586469	7.23306	III	48594689	48594691	12.7464
HS2ST1	chr1	86914648	87109998	III	87017206	87017210	7.61061	III	86964609	86964611	8.17091
HSD17B2	chr16	82035004	82098534	III	82043412	82043413	10.4138	III	82057441	82057444	8.96043
HVCN1	chr12	110627841	110704950	III	110675326	110675329	8.75637	III	110657366	110657367	7.82019
IAPP	chr12	21354959	21379978	III	21364505	21364514	12.1404	III	21361739	21361744	11.707
IARS	chr9	92210207	92293756	III	92260380	92260383	7.76245	III	92227320	92227321	9.60042
IBTK	chr6	82169983	82247754	III	82187607	82187610	8.55567	III	82238240	82238243	10.1419
IDO1	chr8	39902275	39928444	III	39906097	39906098	8.69927	III	39906089	39906091	7.67234
IFIH1	chr2	162267079	162318703	III	162304333	162304340	12.6039	III	162298785	162298787	9.70126
IGF1	chr12	102395867	102480645	III	102397135	102397152	12.8127	III	102405234	102405237	7.40363
IGHV4-4	chr14	106011922	106012420	III	106011955	106011958	8.70157	III	106011955	106011958	9.34284
IGKV3D-11	chr2	90114902	90173414	III	90156439	90156439	17.0151	III	90122911	90122917	8.48845
IGSF5	chr21	39745407	39802096	III	39786530	39786531	8.80645	III	39749371	39749373	7.02907
IL12RB2	chr1	67307364	67396900	III	67363048	67363050	8.284	III	67353524	67353526	7.84692
IL21	chr4	122612628	122621069	III	122614432	122614436	9.1163	III	122618669	122618673	9.91187
ILDR2	chr1	166895711	166975482	III	166937755	166937762	9.21036	III	166916880	166916883	7.20418
INMT	chr7	30697985	30757602	III	30726333	30726337	9.2252	III	30756557	30756560	12.1057
INSL6	chr9	5131979	5185668	III	5134523	5134524	7.85359	III	5136916	5136918	7.01497
INSRR	chr1	156840063	156859018	III	156854068	156854077	11.049	III	156849835	156849836	9.18401
IRAK4	chr12	43758944	43789543	III	43759833	43759835	7.79065	III	43777323	43777328	7.88664
ISPD-AS1	chr7	16210488	16270604	III	16214850	16214857	11.3392	III	16218255	16218257	7.85627
ITGB1	chr10	32900319	33005792	III	32912084	32912089	9.72986	III	32908621	32908627	13.0635
JAG1	chr20	10637684	10674107	III	10641796	10641800	7.76776	III	10642106	10642108	7.10974
KANSL1L	chr2	210021423	210171383	III	210096994	210096996	8.16397	III	210070932	210070935	7.15152
KBTBD12	chr3	127915232	127987671	III	127961728	127961743	14.4653	III	127945476	127945479	7.0962
KBTBD3	chr11	106051098	106077765	III	106065287	106065296	10.0705	III	106063359	106063364	13.7587
KC6	chr18	41465783	41632185	III	41468586	41468590	9.46633	III	41468627	41468630	11.0212
KCNC2	chr12	75040077	75209868	III	75071728	75071734	8.26853	III	75138798	75138801	10.0564
KCNJ10	chr1	160037467	160070248	III	160040023	160040030	12.8232	III	160057524	160057526	7.52104
KCNK12	chr2	47516581	47570939	III	47534791	47534792	8.01678	III	47517214	47517222	9.05349
KCNK5	chr6	39188973	39229450	III	39199372	39199377	8.68231	III	39213298	39213310	11.879
KCNMB4	chr12	70366276	70434292	III	70382393	70382397	10.1395	III	70370341	70370347	8.23434
KCNN2	chr5	114360945	114496640	III	114432542	114432544	7.65229	III	114433602	114433604	8.54488
KCTD16	chr5	144170832	144485686	III	144375878	144375894	15.8442	III	144343159	144343163	7.54692
KDSR	chr18	63327726	63367510	III	63361686	63361689	7.01437	III	63357950	63357954	7.74644
KIAA1377	chr11	101915015	102001058	III	101964451	101964455	7.2573	III	101971116	101971119	7.71455
KIAA1467	chr12	13044284	13142521	III	13096814	13096816	8.64313	III	13078496	13078500	10.4306
KIF18A	chr11	28020620	28108308	III	28046054	28046057	10.3748	III	28051788	28051788	23.5714
KIF21A	chr12	39293228	39443390	III	39415364	39415366	11.1373	III	39335179	39335183	10.776
KIF9-AS1	chr3	47164497	47246601	III	47167844	47167845	8.28871	III	47203631	47203632	8.27023
KLF8	chrX	56232421	56287889	III	56262914	56262919	12.7725	III	56238470	56238470	15.7936
KLHL13	chrX	117897813	118117340	III	117952631	117952634	9.04901	III	117919273	117919277	13.0995
KLHL20	chr1	173714941	173786702	III	173731259	173731261	7.6801	III	173718856	173718858	8.44329
KLHL28	chr14	44924319	45042322	III	44997734	44997737	8.36703	III	44992775	44992780	8.51479
KLHL40	chr3	42685519	42692544	III	42688262	42688269	13.9769	III	42685901	42685903	8.46391
KMT2E	chr7	105014179	105114361	III	105044054	105044055	12.1891	III	105043472	105043478	8.91925
KNTC1	chr12	122527246	122626396	III	122546980	122546990	15.6008	III	122547325	122547332	8.55499
KPRP	chr1	152759561	152762052	III	152760484	152760487	7.66539	III	152760803	152760808	7.36593
KRBOX4	chrX	46446857	46497422	III	46488380	46488382	8.34517	III	46462234	46462240	15.0631
KRT18P42	chr5	109588338	109589592	III	109589293	109589298	7.50093	III	109589446	109589449	8.96333
L3MBTL2	chr22	41205205	41231271	III	41224223	41224225	8.50875	III	41218870	41218873	8.95318
LAMP2	chrX	120427827	120469365	III	120449383	120449386	7.13001	III	120447434	120447436	11.7781
LANCL1-AS1	chr2	210324759	210469246	III	210351276	210351278	7.52415	III	210394832	210394835	7.58067
LARS	chr5	146113038	146182660	III	146140762	146140763	10.9	III	146154505	146154507	7.06243
LCA5L	chr21	39405844	39445805	III	39419626	39419629	7.1435	III	39417822	39417827	11.9842
LCE1B	chr1	152737518	152813109	III	152760484	152760487	7.66539	III	152760803	152760808	7.36593
LCORL	chr4	17841199	18021876	III	17849174	17849176	9.52578	III	17850638	17850652	16.5832
LCP2	chr5	170246237	170298227	III	170281966	170281967	7.54726	III	170275339	170275341	8.37647
LDHB	chr12	21635342	21757857	III	21677249	21677251	8.14702	III	21661559	21661572	13.3503
LECT1	chr13	52703264	52739812	III	52730287	52730290	7.42214	III	52719217	52719219	12.1955
LEFTY1	chr1	225886282	225911382	III	225897587	225897596	12.1218	III	225893046	225893052	10.378
LEKR1	chr3	156825481	157046129	III	156871606	156871608	9.47458	III	156909611	156909615	8.7156
LEMD1	chr1	205381378	205457091	III	205386596	205386597	9.50263	III	205428552	205428561	10.3727
LGSN	chr6	63275951	63319977	III	63276068	63276070	8.16791	III	63291245	63291248	9.514
LHCGR	chr2	48686775	48755730	III	48711400	48711402	7.71948	III	48691573	48691575	7.65075
LINC00210	chr1	217892900	217920804	III	217913294	217913296	7.60436	III	217913331	217913333	9.33893
LINC00273	chr16	34158585	34160036	III	34159950	34159952	8.48375	III	34159264	34159264	8.71025
LINC00303	chr1	204032447	204041265	III	204034305	204034306	9.84655	III	204034577	204034579	9.06216
LINC00320	chr21	20742590	20803216	III	20801556	20801561	9.2865	III	20773327	20773330	9.89147
LINC00348	chr13	71015141	71168417	III	71069866	71069870	10.4154	III	71022642	71022644	11.5396
LINC00381	chr13	74419173	74435159	III	74426830	74426832	8.93117	III	74426768	74426770	10.0479
LINC00383	chr13	69222346	69292154	III	69231920	69231923	13.0361	III	69227721	69227723	15.9837
LINC00448	chr13	62672285	62732359	III	62711863	62711865	16.7658	III	62722943	62722943	20.7519
LINC00472	chr6	71344344	71420769	III	71359789	71359791	9.19467	III	71346187	71346190	7.18139
LINC00477	chr12	24566964	24584168	III	24576046	24576048	8.25118	III	24567102	24567108	11.26
LINC00491	chr5	102609156	102671559	III	102671284	102671285	11.5053	III	102655278	102655283	15.0065
LINC00507	chr12	127915372	127951552	III	127936426	127936430	7.97421	III	127948763	127948765	7.86502
LINC00577	chr6	104936294	104940527	III	104937556	104937558	10.4238	III	104937110	104937113	8.67378
LINC00587	chr9	102519636	102657514	III	102596577	102596580	14.2558	III	102577763	102577767	9.07252
LINC00589	chr8	29673922	29748109	III	29720217	29720222	8.76452	III	29731424	29731433	9.66698
LINC00601	chr10	126413869	126421879	III	126418017	126418019	7.39579	III	126421048	126421050	8.4078
LINC00603	chr5	40052291	40053324	III	40053020	40053022	10.3285	III	40052761	40052777	14.0566
LINC00636	chr3	107883248	107928907	III	107913299	107913300	9.22628	III	107892144	107892149	10.7197
LINC00675	chr17	10794913	10804099	III	10799984	10799986	7.48464	III	10796996	10797002	10.8588
LINC00693	chr3	28574791	28758340	III	28583282	28583302	15.7533	III	28582240	28582242	10.0416
LINC00698	chr3	62950430	63125062	III	63043462	63043468	21.518	III	63103542	63103545	8.52844
LINC00703	chr10	4384246	4410612	III	4410363	4410366	8.12008	III	4400299	4400301	8.13468
LINC00865	chr10	89829510	89840861	III	89838383	89838385	9.69356	III	89829470	89829510	19.7272
LINC00869	chr1	149606334	149679523	III	149619201	149619206	7.67843	III	149633398	149633399	7.83055
LINC00883	chr3	107240692	107326964	III	107252929	107252930	12.2386	III	107308812	107308814	13.9076
LINC00944	chr12	126729787	126772411	III	126731533	126731536	9.15988	III	126731699	126731701	10.2029
LINC00970	chr1	168903905	169087005	III	168953344	168953345	10.335	III	168997426	168997431	11.9827
LINC00993	chr10	37309185	37347031	III	37334664	37334668	7.04267	III	37340232	37340233	14.8065
LINC01014	chr3	178419201	178457309	III	178438660	178438661	8.93811	III	178438517	178438517	22.2527
LINC01021	chr5	27472292	27496401	III	27488804	27488808	15.2002	III	27493459	27493461	9.85134
LINC01030	chr8	90592804	90606065	III	90605830	90605835	12.2445	III	90602834	90602838	8.20262
LINC01055	chr13	45680184	45701184	III	45682294	45682297	13.8198	III	45682335	45682336	8.90365
LINC01085	chr4	14111968	14140052	III	14135485	14135487	9.40453	III	14118151	14118154	8.065
LINC01094	chr4	78645903	78682699	III	78676809	78676811	7.47361	III	78646998	78647000	9.64112
LINC01102	chr2	104433267	104520832	III	104468642	104468652	13.8139	III	104502166	104502169	8.17748
LINC01125	chr2	97664217	97703064	III	97678166	97678167	8.30318	III	97691844	97691845	10.0361
LINC01127	chr2	101962056	101987167	III	101962100	101962114	12.742	III	101967290	101967295	9.70451
LINC01201	chrX	130981590	131058146	III	131006022	131006024	9.02393	III	131005869	131005881	12.2075
LINC01204	chrX	45505388	45630202	III	45507624	45507629	9.39008	III	45507581	45507587	8.66234
LINC01206	chr3	181952343	182010678	III	181978216	181978218	8.56269	III	181998038	181998042	7.19014
LINC01217	chr4	100778582	100791235	III	100781975	100781977	10.3065	III	100781946	100781951	7.7022
LINC01231	chr9	3181589	3198517	III	3186896	3186906	11.8151	III	3195127	3195128	13.9224
LINC01258	chr4	38420662	38523180	III	38447946	38447952	11.529	III	38459954	38459957	7.12298
LINC01277	chr6	142966421	143038077	III	142974616	142974618	12.1204	III	142974379	142974382	7.79528
LINC01284	chrX	51095844	51171400	III	51113990	51113992	9.46487	III	51115209	51115211	11.3378
LINC01285	chrX	118839556	118882015	III	118869260	118869264	8.14995	III	118878725	118878728	8.73969
LINC01320	chr2	34677555	34738231	III	34694849	34694850	14.1087	III	34695164	34695176	15.6109
LINC01349	chr1	100627049	100640613	III	100636711	100636713	7.8422	III	100633556	100633558	10.3778
LINC01350	chr1	185558372	185628527	III	185588629	185588631	8.10416	III	185594684	185594686	9.31924
LINC01375	chr10	89915489	89957373	III	89933919	89933924	9.00034	III	89929934	89929940	8.4922
LINC01386	chr5	73454187	73472896	III	73465123	73465125	8.25172	III	73465022	73465024	8.07944
LINC01392	chr7	115061537	115231355	III	115082875	115082883	9.46935	III	115090577	115090581	8.11242
LINC01440	chr20	55408898	55482777	III	55416903	55416904	12.4238	III	55422227	55422231	9.61007
LINC01442	chr13	60917001	60941768	III	60934656	60934657	10.768	III	60928678	60928681	9.242
LINC01478	chr18	44323436	44531697	III	44353446	44353448	11.7852	III	44352294	44352298	7.83888
LINC01492	chr9	103140523	103325034	III	103155615	103155619	16.0188	III	103156036	103156042	8.32928
LINC01493	chr11	38646476	38674241	III	38649687	38649690	8.1001	III	38668101	38668106	8.64099
LINC01504	chr9	72305430	72343210	III	72314179	72314181	7.05596	III	72314350	72314353	7.5723
LINC01515	chr10	65570338	65768835	III	65630614	65630618	13.1315	III	65598441	65598444	9.76377
LINC01538	chr18	64213082	64260055	III	64230256	64230257	8.52924	III	64229372	64229374	7.67206
LINC01550	chr14	97925610	97978124	III	97947564	97947566	7.07015	III	97974795	97974797	8.20528
LINC01559	chr12	13371089	13387167	III	13374095	13374107	21.8582	III	13373359	13373362	7.96571
LL22NC03-86D4.1	chr22	34017473	34188425	III	34026439	34026441	8.13901	III	34069476	34069480	10.1816
LMAN1	chr18	59327823	59359962	III	59335903	59335905	7.67614	III	59346251	59346253	9.73092
LPHN3-AS1	chr4	62071752	62165554	III	62089019	62089042	17.8676	III	62125475	62125476	14.1426
LPPR5	chr1	98890245	99005032	III	98922713	98922715	12.032	III	98960452	98960454	12.1424
LRAT	chr4	154626945	154753118	III	154695079	154695082	8.3457	III	154665483	154665485	10.0157
LRGUK	chr7	134127299	134264591	III	134141010	134141012	7.3746	III	134232343	134232347	7.28946
LRIF1	chr1	110947185	110964079	III	110949172	110949182	11.3958	III	110959570	110959572	9.70715
LRIG3	chr12	58872149	58920522	III	58879939	58879941	8.21909	III	58888964	58888966	7.80273
LRP12	chr8	104489231	104589024	III	104527193	104527195	9.70064	III	104514437	104514441	7.1695
LRRC1	chr6	53794497	53924121	III	53852382	53852383	8.82617	III	53891960	53891962	7.42159
LRRC18	chr10	48909483	48935190	III	48913463	48913471	10.8005	III	48911170	48911172	7.17686
LRRC39	chr1	100148449	100178273	III	100163797	100163800	7.92287	III	100158487	100158492	14.2852
LRRC63	chr13	46211943	46277366	III	46258420	46258421	9.08074	III	46225292	46225294	7.84755
LSAMP-AS1	chr3	116360024	116370090	III	116360476	116360477	10.0066	III	116361188	116361194	9.75103
LURAP1L-AS1	chr9	12700100	12814345	III	12791848	12791851	7.26772	III	12787971	12787979	11.1057
LY86	chr6	6588108	6654983	III	6588118	6588120	7.19949	III	6630789	6630791	7.20863
LYG2	chr2	99242246	99255282	III	99249748	99249750	10.411	III	99248172	99248176	10.3961
LYPLAL1-AS1	chr1	219086602	219173961	III	219104737	219104744	14.0346	III	219119917	219119920	9.18594
LYRM7	chr5	131170810	131205426	III	131202365	131202367	7.07381	III	131173705	131173706	9.66536
LZTFL1	chr3	45823316	45916042	III	45831960	45831965	9.49874	III	45885612	45885615	7.46711
MACROD2-AS1	chr20	14884253	14929515	III	14886612	14886614	9.21677	III	14923637	14923639	9.90709
MAGI2-IT1	chr7	78901275	79000298	III	78922606	78922610	8.79031	III	78934396	78934401	8.0989
MAMLD1	chrX	150361422	150514178	III	150402803	150402805	8.02355	III	150401078	150401079	11.9868
MAN1A1	chr6	119177209	119349761	III	119194959	119194961	7.03394	III	119239295	119239297	9.63209
MAN2A1	chr5	109689366	109869625	III	109704798	109704801	8.90214	III	109772160	109772160	20.7609
MAP1B	chr5	72107234	72209570	III	72170907	72170917	15.2989	III	72129519	72129522	8.00551
MAP2K6	chr17	69414698	69543331	III	69514075	69514076	7.83526	III	69449856	69449858	7.72388
MAP4K5	chr14	50418501	50561126	III	50514937	50514943	8.36027	III	50520372	50520375	8.83741
MAPK13	chr6	36127809	36144524	III	36138924	36138934	10.9155	III	36135514	36135516	9.98907
MAPKAPK2	chr1	206684944	206734283	III	206704215	206704217	8.20677	III	206696919	206696923	10.8514
MARCO	chr2	118942166	118994660	III	118970130	118970132	8.8423	III	118970285	118970287	11.2448
MARVELD2	chr5	69415112	69444330	III	69443029	69443029	9.76791	III	69425319	69425320	7.11208
MASTL	chr10	27154824	27186924	III	27181356	27181358	7.69979	III	27163920	27163922	8.33097
MBL1P	chr10	79904898	79950336	III	79913195	79913197	7.44737	III	79936160	79936165	12.3495
MBTPS2	chrX	21839636	21885424	III	21843838	21843840	7.98811	III	21862771	21862778	10.8992
MCCC2	chr5	71587288	71658704	III	71612095	71612096	8.68599	III	71610389	71610391	7.85016
MCF2	chrX	139581770	139708227	III	139655610	139655613	8.79811	III	139622240	139622251	15.3324
MCHR2	chr6	99919910	99994247	III	99928570	99928577	14.7914	III	99943582	99943586	8.86988
MCU	chr10	72692131	72887694	III	72824499	72824505	11.6217	III	72745260	72745261	9.08693
MED1	chr17	39404285	39451286	III	39427329	39427330	8.83262	III	39436131	39436135	7.22285
MED4	chr13	48053323	48095131	III	48055438	48055440	7.56199	III	48056444	48056446	9.03836
MED7	chr5	157137412	157159019	III	157148089	157148094	8.70276	III	157144752	157144754	8.04687
MEF2C	chr5	88717117	88904257	III	88850884	88850887	10.6432	III	88749892	88749894	8.59234
MEGF9	chr9	120600813	120714470	III	120673692	120673697	7.82457	III	120658278	120658280	12.2334
MEI4	chr6	77690658	77926974	III	77694653	77694661	10.3187	III	77717075	77717077	8.5474
MEIS1	chr2	66433452	66573869	III	66437866	66437866	11.6657	III	66488639	66488648	14.9935
MESDC1	chr15	81000944	81005788	III	81002774	81002784	13.1578	III	81003142	81003145	8.72418
MET	chr7	116672390	116798386	III	116680812	116680815	16.617	III	116680908	116680909	11.0384
METTL21C	chr13	102685744	102694504	III	102690291	102690293	11.6157	III	102690377	102690379	8.68814
METTL24	chr6	110245928	110358272	III	110336559	110336561	9.11746	III	110281500	110281503	7.1987
METTL8	chr2	171317405	171434802	III	171329273	171329274	7.62414	III	171354551	171354553	7.79259
MFSD1	chr3	158732198	158829719	III	158816227	158816229	8.48269	III	158816303	158816305	9.13806
MFSD8	chr4	127917805	127965995	III	127961771	127961777	10.5431	III	127961633	127961635	8.80267
MGC32805	chr5	122436497	122479087	III	122453810	122453814	7.02815	III	122459259	122459264	7.62497
MGC39584	chr21	9781918	9814009	III	9810993	9810994	8.43962	III	9811037	9811037	8.1715
MIR181A2HG	chr9	124658467	124698631	III	124667108	124667110	7.85919	III	124682292	124682294	10.0349
MIR663AHG	chr20	26186920	26251526	III	26204715	26204717	8.42139	III	26203307	26203316	9.66225
MIS18BP1	chr14	45203190	45253540	III	45229447	45229449	8.13959	III	45232141	45232143	10.1567
MME-AS1	chr3	155158370	155183285	III	155166798	155166800	9.90587	III	155180205	155180207	10.365
MMP20	chr11	102576835	102625332	III	102601999	102602009	14.8813	III	102578692	102578694	10.5602
MON2	chr12	62466817	62600479	III	62474366	62474370	8.05014	III	62471296	62471298	7.23229
MORN2	chr2	38875962	38929072	III	38896289	38896291	7.28501	III	38920438	38920440	7.34293
MPDZ	chr9	13105704	13279590	III	13114876	13114879	9.10392	III	13168522	13168525	8.94342
MR1	chr1	181033425	181061938	III	181044982	181044984	7.49159	III	181046348	181046350	7.70692
MROH2B	chr5	40998017	41071342	III	41065437	41065439	8.4048	III	41013513	41013515	9.53446
MROH7	chr1	54641754	54710266	III	54691762	54691763	7.19002	III	54649800	54649804	8.63539
MROH7-TTC4	chr1	54641786	54742308	III	54691762	54691763	7.19002	III	54649800	54649804	8.63539
MROH9	chr1	170935471	171064765	III	170935957	170935962	13.1484	III	170937671	170937674	9.94357
MS4A6E	chr11	60334831	60396596	III	60345182	60345186	8.2786	III	60366657	60366663	8.33219
MTMR2	chr11	95832882	95925315	III	95851427	95851428	11.5265	III	95872662	95872675	26.3989
MTMR8	chrX	64268081	64395431	III	64297052	64297054	9.43398	III	64298994	64298996	7.07993
MTND1P29	chr2	130270596	130272272	III	130271489	130271490	7.38762	III	130271523	130271528	10.2651
MTND5P12	chr5	94567461	94568909	III	94567950	94567951	8.43167	III	94567982	94567983	16.0486
MTRF1	chr13	41216369	41263577	III	41255635	41255637	7.47143	III	41219114	41219121	9.21516
MTRF1L	chr6	152987362	153002685	III	152991597	152991606	10.228	III	152991597	152991599	7.30839
MUC12	chr7	100969623	101018949	III	100996166	100996173	12.4569	III	101016464	101016465	9.45431
MUC7	chr4	70430492	70482997	III	70437663	70437666	7.91163	III	70466226	70466229	7.64252
MUM1L1	chrX	106168305	106208956	III	106190192	106190193	8.38438	III	106181273	106181273	24.1038
MYH15	chr3	108380369	108529322	III	108465798	108465799	11.3846	III	108461973	108461977	7.72048
MYLK3	chr16	46703369	46790407	III	46727589	46727591	7.20447	III	46775343	46775346	7.43695
N4BP2L2	chr13	32432417	32538885	III	32494531	32494536	9.23467	III	32492345	32492347	8.53163
NAA11	chr4	79225694	79326050	III	79226677	79226679	9.15636	III	79270505	79270507	8.11855
NAB1	chr2	190646746	190692766	III	190665283	190665293	18.5934	III	190655787	190655790	7.58842
NAF1	chr4	163110073	163166921	III	163115368	163115371	9.52593	III	163153445	163153448	8.48767
NAV3	chr12	77830905	78213008	III	77845684	77845686	10.3239	III	77867461	77867463	9.75541
NBPF8P	chr1	120436353	120467739	III	120463208	120463213	7.43515	III	120462868	120462869	7.67052
NCALD	chr8	101686543	102124907	III	101889437	101889439	8.42916	III	101866789	101866792	8.5376
NCAM1	chr11	112961247	113278436	III	113012080	113012082	8.97459	III	113250336	113250338	7.08096
NCBP1	chr9	97633626	97673748	III	97646695	97646698	8.57231	III	97657214	97657218	8.48611
NCOA7	chr6	125781161	125932030	III	125811510	125811513	15.5478	III	125869589	125869589	17.4094
NDFIP1	chr5	142108505	142154443	III	142124888	142124889	8.38673	III	142112766	142112768	7.2612
NDFIP2	chr13	79481124	79556075	III	79545935	79545938	8.37179	III	79510325	79510326	13.7135
NDUFS4	chr5	53560633	53683340	III	53562150	53562153	7.36683	III	53563099	53563102	9.06995
NEK10	chr3	27110085	27369460	III	27188010	27188013	9.63171	III	27127106	27127111	9.76541
NEK7	chr1	198156963	198322420	III	198233585	198233586	10.1423	III	198311547	198311548	10.1132
NFYC	chr1	40691570	40771603	III	40701396	40701397	8.88014	III	40727821	40727823	7.23358
NGF	chr1	115285918	115338236	III	115286634	115286638	7.08759	III	115286606	115286627	15.8113
NIT2	chr3	100334701	100361635	III	100336470	100336473	7.0711	III	100347244	100347245	8.71583
NOMO3	chr16	16232495	16294814	III	16254576	16254581	7.35917	III	16239034	16239035	8.04216
NPAT	chr11	108157215	108222642	III	108187223	108187225	7.42511	III	108199260	108199263	9.0138
NPFFR1	chr10	70247329	70283676	III	70250057	70250059	7.53463	III	70263565	70263566	9.40713
NPFFR2	chr4	72031804	72148067	III	72080220	72080239	15.1872	III	72041921	72041924	8.72796
NPHP1	chr2	110122311	110205066	III	110156967	110156969	11.1813	III	110141835	110141837	8.25867
NPL	chr1	182789293	182830384	III	182800306	182800307	7.97314	III	182802675	182802677	8.32981
NPY1R	chr4	163323961	163344832	III	163334800	163334804	7.1472	III	163334728	163334730	9.97996
NREP-AS1	chr5	111912508	112017309	III	111982193	111982208	15.3628	III	111939584	111939587	8.99903
NRG1-IT1	chr8	32026219	32139475	III	32059355	32059364	10.8334	III	32073695	32073697	8.40907
NUDCD1	chr8	109240919	109334385	III	109320564	109320566	8.87296	III	109262780	109262783	7.17142
NUDT9	chr4	87422582	87459454	III	87424321	87424323	15.2642	III	87424405	87424407	8.471
NUP107	chr12	68686734	68745809	III	68696941	68696944	7.65713	III	68692535	68692536	8.92713
NUP214	chr9	131125561	131234670	III	131223885	131223888	7.0329	III	131197057	131197059	7.6708
NUPL2	chr7	23181827	23201011	III	23182877	23182879	8.79881	III	23194651	23194653	10.3392
NXPH2	chr2	138670772	138780348	III	138760547	138760555	10.0843	III	138712157	138712158	9.97392
OLR1	chr12	10158301	10172138	III	10165031	10165034	7.07088	III	10163753	10163760	10.116
OMG	chr17	31272013	31297539	III	31280425	31280432	11.0819	III	31278896	31278905	9.6649
OR11A1	chr6	29425504	29457071	III	29437045	29437048	7.48876	III	29456380	29456383	9.79244
OR2A14	chr7	144109583	144130069	III	144119677	144119680	7.35081	III	144121269	144121273	9.59932
ORC3	chr6	87590067	87667453	III	87610843	87610845	9.90402	III	87611505	87611509	7.01124
OVOL1	chr11	65787022	65797219	III	65794776	65794778	7.04631	III	65792715	65792721	8.22334
OXCT1	chr5	41730065	41870519	III	41848461	41848463	11.7466	III	41774881	41774883	10.8767
P3H2-AS1	chr3	190120964	190144846	III	190125494	190125496	11.5227	III	190144652	190144655	8.008
P4HA3	chr11	74235801	74311657	III	74291578	74291580	8.92149	III	74272205	74272207	11.1226
PAICS	chr4	56435741	56464579	III	56436767	56436769	7.97166	III	56450880	56450881	8.90953
PAK1IP1	chr6	10694695	10709782	III	10696669	10696671	7.52398	III	10705274	10705275	8.93928
PAK6	chr15	40217428	40277486	III	40232194	40232196	7.75503	III	40244429	40244430	8.34938
PAMR1	chr11	35431823	35530300	III	35432172	35432174	9.32883	III	35474680	35474682	7.44888
PAPSS1	chr4	107590276	107720452	III	107623826	107623828	8.85824	III	107649278	107649279	12.3484
PARD6G-AS1	chr18	80147924	80178432	III	80153343	80153347	8.65334	III	80153344	80153347	7.3926
PARP9	chr3	122527924	122564577	III	122558764	122558770	8.55212	III	122546319	122546322	7.64928
PCAT4	chr4	79827471	79877770	III	79839197	79839199	8.92052	III	79838820	79838820	21.3849
PCDH17	chr13	57631810	57729311	III	57652163	57652165	10.6439	III	57724941	57724947	9.53356
PCM1	chr8	17922840	18029944	III	17982741	17982746	11.7023	III	17927709	17927712	8.1766
PCOLCE2	chr3	142815922	142889203	III	142854065	142854067	7.11819	III	142868759	142868761	10.0605
PCSK2	chr20	17226107	17484578	III	17250994	17250997	9.17962	III	17393199	17393202	7.4766
PDCD10	chr3	167683298	167734939	III	167707409	167707411	10.0903	III	167724005	167724012	9.25501
PDE6D	chr2	231732425	231786272	III	231735108	231735108	12.4168	III	231741005	231741008	7.90491
PDE8A	chr15	84980440	85139145	III	85061490	85061492	7.80577	III	84986799	84986803	7.95963
PDE8B	chr5	77210449	77429807	III	77255364	77255366	8.74481	III	77280623	77280624	11.9518
PDZD8	chr10	117277274	117375467	III	117281092	117281096	11.3527	III	117342958	117342964	11.4521
PEX3	chr6	143450807	143490010	III	143453727	143453729	8.65156	III	143460722	143460725	8.27547
PGAP1	chr2	196833004	196927796	III	196856063	196856068	14.8199	III	196886755	196886758	7.2521
PGM2L1	chr11	74330318	74398473	III	74389828	74389833	7.43585	III	74365722	74365723	7.99212
PHF6	chrX	134373253	134428791	III	134380241	134380245	7.99877	III	134391218	134391221	9.06283
PIBF1	chr13	72782059	73016461	III	72988149	72988153	10.7046	III	72873561	72873564	8.39151
PIGC	chr1	172370189	172444086	III	172430490	172430505	13.1787	III	172371991	172371993	9.1141
PIK3R1	chr5	68215720	68301821	III	68246594	68246609	14.1465	III	68246382	68246386	8.51463
PKD2	chr4	88007668	88077777	III	88033165	88033169	8.49233	III	88054945	88054946	10.2164
PLA2G16	chr11	63573195	63616883	III	63579244	63579247	8.83355	III	63593728	63593730	7.33335
PLAC8L1	chr5	146084386	146104369	III	146086092	146086094	7.68386	III	146103223	146103224	8.62485
PLAUR	chr19	43646095	43670547	III	43650064	43650069	7.38168	III	43662486	43662487	7.21532
PLBD1-AS1	chr12	14567750	14619755	III	14577977	14577981	10.0357	III	14568606	14568608	9.07644
PLCD4	chr2	218607765	218637184	III	218610379	218610381	7.62373	III	218617448	218617450	7.78092
PLCL2	chr3	16802651	17090594	III	16954678	16954684	11.2632	III	16874068	16874070	10.6884
PLEKHA3	chr2	178480468	178516462	III	178491072	178491074	7.58624	III	178510555	178510558	8.33565
PLSCR1	chr3	146515180	146544864	III	146519180	146519185	10.8899	III	146527077	146527082	12.3428
PNOC	chr8	28316986	28343355	III	28337839	28337843	7.89811	III	28335558	28335560	7.93271
PNPLA4	chrX	7898247	7927739	III	7908358	7908365	9.02776	III	7903362	7903364	10.814
POC1B	chr12	89419718	89526024	III	89465954	89465956	7.14658	III	89484877	89484879	11.6667
POLQ	chr3	121431427	121546641	III	121454467	121454474	18.0988	III	121501457	121501459	7.67478
POM121L4P	chr22	20689929	20698938	III	20692284	20692286	7.00157	III	20695407	20695409	7.09123
PON1	chr7	95297676	95324707	III	95313854	95313856	9.45095	III	95324637	95324639	10.5996
POSTN	chr13	37562583	37598844	III	37567110	37567113	7.35213	III	37567110	37567114	7.06329
POT1	chr7	124822386	124929983	III	124844191	124844193	9.17264	III	124844461	124844466	11.0266
PPAT	chr4	56393362	56435615	III	56402686	56402694	12.6516	III	56432652	56432655	12.6012
PPEF2	chr4	75859864	75902571	III	75878675	75878677	7.34679	III	75871211	75871217	9.58872
PPIP5K1	chr15	43533462	43590253	III	43551665	43551667	14.8518	III	43534777	43534780	9.51387
PPIP5K2	chr5	103120149	103212799	III	103124017	103124019	8.20099	III	103180812	103180820	10.0933
PPP1CB	chr2	28751640	28802940	III	28787186	28787188	7.87583	III	28785692	28785694	8.89199
PPP1R3A	chr7	113876777	114075920	III	113973891	113973895	11.662	III	114006493	114006499	11.6679
PPP1R42	chr8	66964099	67056604	III	67006811	67006816	9.4069	III	67015166	67015167	8.71628
PPP3CC	chr8	22440819	22541142	III	22473956	22473958	11.3431	III	22466480	22466482	7.17174
PPP4R4	chr14	94146128	94279735	III	94171090	94171093	9.38735	III	94150582	94150587	10.0746
PRDM4	chr12	107732866	107761272	III	107744889	107744890	9.61943	III	107756206	107756210	8.63359
PRDM5	chr4	120684919	120922870	III	120696391	120696393	7.27386	III	120740968	120740970	8.87178
PRDX2P4	chr6	100136064	100136663	III	100136073	100136083	20.277	III	100136413	100136416	10.8837
PREX2	chr8	67952118	68237030	III	67955557	67955559	7.13451	III	67980951	67980953	10.1147
PRKAA2	chr1	56645322	56715335	III	56649823	56649825	9.38203	III	56681001	56681006	11.8067
PRMT9	chr4	147637785	147684230	III	147665055	147665061	10.8865	III	147649565	147649567	9.69091
PRPF40A	chr2	152651593	152717997	III	152675704	152675707	7.71648	III	152660059	152660060	29.0948
PRRC2C	chr1	171485551	171593511	III	171527284	171527285	10.213	III	171528581	171528583	7.55946
PRRG1	chrX	37349275	37457295	III	37361302	37361304	10.5964	III	37361312	37361321	12.5017
PRSS3	chr9	33750466	33799231	III	33783840	33783845	7.84056	III	33755115	33755124	10.045
PSG4	chr19	43192702	43207299	III	43196116	43196118	7.4809	III	43198044	43198049	11.7847
PSMA3-AS1	chr14	58265365	58298134	III	58291395	58291398	8.5771	III	58282477	58282479	9.36038
PSTK	chr10	122954381	122997513	III	122960720	122960723	9.76847	III	122989473	122989476	7.06993
PTBP3	chr9	112217716	112333667	III	112287405	112287409	7.27955	III	112291155	112291156	9.9114
PTCSC3	chr14	36136108	36176468	III	36147909	36147921	14.8616	III	36144708	36144713	15.3859
PTS	chr11	112226365	112269955	III	112257963	112257969	9.29286	III	112238618	112238621	10.8957
PYHIN1	chr1	158930796	158977054	III	158954875	158954878	7.76079	III	158952024	158952029	7.74036
PYROXD1	chr12	21437615	21471252	III	21447859	21447862	7.79018	III	21447949	21447953	7.21857
R3HCC1L	chr10	98134624	98244897	III	98191295	98191305	14.8042	III	98228411	98228414	7.0827
RAB21	chr12	71754874	71800285	III	71762338	71762341	12.2838	III	71762558	71762560	7.20185
RAB22A	chr20	58309696	58367507	III	58355713	58355717	7.21979	III	58312550	58312552	9.56358
RAB30-AS1	chr11	83072066	83106719	III	83100214	83100218	10.5825	III	83083086	83083089	7.5222
RAD50	chr5	132556019	132646344	III	132611656	132611663	10.4785	III	132611662	132611663	9.61263
RALA	chr7	39623483	39708124	III	39629852	39629854	7.90354	III	39668752	39668754	8.33954
RAP1B	chr12	68610839	68671901	III	68613230	68613233	7.16129	III	68653696	68653700	8.85918
RAP2C-AS1	chrX	132217147	132432862	III	132217567	132217569	7.69204	III	132236521	132236524	12.1544
RASA1	chr5	87267888	87391931	III	87307378	87307393	14.6332	III	87270198	87270202	11.6242
RASA2	chr3	141487047	141615342	III	141524733	141524738	7.48642	III	141589568	141589571	7.23952
RASEF	chr9	82979585	83063177	III	83052718	83052720	7.66857	III	83031011	83031012	9.06758
RC3H1	chr1	173931214	174022297	III	173966443	173966445	7.48753	III	173965409	173965410	8.17284
RDH10	chr8	73294612	73325281	III	73300376	73300380	7.91205	III	73298964	73298966	9.77226
RFC1	chr4	39287456	39366375	III	39294869	39294871	7.16354	III	39307584	39307586	7.56939
RFTN1	chr3	16313574	16514026	III	16409580	16409582	9.94823	III	16351251	16351253	7.9218
RGAG1	chrX	110358816	110456334	III	110377964	110377966	19.3131	III	110388066	110388069	12.6816
RGPD8	chr2	112370092	112434488	III	112414244	112414247	7.78153	III	112419049	112419051	8.05853
RHNO1	chr12	2876258	2889523	III	2883717	2883718	7.11582	III	2881861	2881862	10.3652
RHOBTB1	chr10	60869438	61001440	III	60946114	60946117	10.3812	III	60879492	60879495	8.24013
RHOJ	chr14	63204114	63293219	III	63217178	63217181	7.53491	III	63219771	63219773	9.24288
RIC3	chr11	8106093	8169055	III	8112586	8112588	7.58961	III	8134244	8134246	7.42756
RMDN1	chr8	86468257	86514357	III	86511332	86511335	10.578	III	86482660	86482665	7.76003
RNF219	chr13	78614291	78659179	III	78648853	78648858	12.9176	III	78639395	78639396	12.4352
ROS1	chr6	117288300	117425855	III	117335302	117335304	10.7491	III	117369444	117369447	10.7052
RP11-1085N6.2	chr14	56633244	56648658	III	56645560	56645563	8.2427	III	56634739	56634742	7.47205
RP11-108P20.4	chr18	58813880	58834364	III	58824231	58824232	9.06349	III	58819726	58819728	7.39511
RP11-1096G20.5	chr17	11953889	11977594	III	11974812	11974814	7.0031	III	11974468	11974470	7.22136
RP11-10O22.1	chr3	163026396	163232149	III	163053806	163053808	10.4584	III	163095329	163095334	15.6214
RP11-1101K5.1	chr8	111376639	111542973	III	111424740	111424760	19.2035	III	111457420	111457422	12.7039
RP11-111A21.1	chr14	39474840	39513780	III	39483209	39483211	9.96609	III	39492406	39492410	7.69669
RP11-111M22.2	chr11	76381313	76414619	III	76390697	76390700	8.03933	III	76408218	76408219	7.93156
RP11-1129I3.1	chr15	56542952	56629592	III	56560414	56560416	7.65321	III	56578942	56578945	8.41426
RP11-114H21.2	chr5	136466677	136520298	III	136480613	136480618	11.0199	III	136499599	136499606	11.6729
RP11-131J3.1	chr1	108420689	108433184	III	108428896	108428901	9.41783	III	108421079	108421081	7.89938
RP11-135A24.2	chr10	32347397	32374488	III	32353110	32353112	8.79434	III	32349000	32349005	7.8388
RP11-136F16.1	chr12	78052181	78091737	III	78078450	78078453	7.54952	III	78078035	78078039	7.63246
RP11-13N12.2	chr8	16604255	16664879	III	16633339	16633342	10.7159	III	16633328	16633330	11.3269
RP11-141A19.2	chr1	49257411	49269285	III	49257672	49257674	12.7313	III	49258489	49258496	10.8085
RP11-141M1.3	chr13	33355206	33676768	III	33399573	33399575	8.25439	III	33358865	33358870	10.9572
RP11-142G1.3	chr16	52198012	52227956	III	52227332	52227333	9.52134	III	52204029	52204033	7.07816
RP11-143P4.2	chr3	193144464	193176864	III	193164700	193164702	7.54408	III	193153653	193153655	8.10496
RP11-147C23.1	chr1	95937901	96022880	III	95939915	95939920	13.4362	III	95941938	95941941	10.8416
RP11-153K16.2	chr12	23181334	23251499	III	23193393	23193398	7.38244	III	23191585	23191587	9.66122
RP11-158J3.2	chr5	63957893	63981043	III	63977634	63977640	12.6152	III	63975613	63975616	8.96053
RP11-159D8.1	chr11	37938601	37954663	III	37940749	37940750	24.7764	III	37948869	37948872	9.29864
RP11-159G9.5	chr3	88059274	88138973	III	88116470	88116474	7.24378	III	88100279	88100285	9.07762
RP11-15K3.1	chr10	90402521	90540805	III	90414839	90414842	9.33537	III	90422555	90422557	11.0247
RP11-160H12.2	chr11	83643602	83725390	III	83699446	83699447	10.368	III	83657600	83657606	7.96549
RP11-160H22.5	chr1	174115300	174160004	III	174133571	174133574	8.30695	III	174146416	174146418	7.10708
RP11-161D15.2	chr4	173877471	173913252	III	173894849	173894851	9.47934	III	173877476	173877482	8.88657
RP11-162D9.3	chr8	53177571	53242683	III	53191216	53191220	7.75105	III	53242664	53242668	10.6917
RP11-168K9.1	chr11	127021754	127053553	III	127044294	127044296	7.06598	III	127046027	127046038	11.8202
RP11-168K9.2	chr11	127067002	127101320	III	127076009	127076011	8.53735	III	127081339	127081344	10.1344
RP11-169E6.4	chr16	47004513	47035385	III	47033111	47033112	7.25314	III	47031511	47031512	7.75123
RP11-16B13.1	chr14	59969116	60091783	III	59992481	59992483	9.23719	III	60046590	60046592	10.9147
RP11-17A1.3	chr11	22829380	22945393	III	22868156	22868158	8.85541	III	22835570	22835574	7.06577
RP11-17A4.2	chr8	56445807	56552067	III	56492714	56492716	8.63054	III	56527321	56527325	7.22497
RP11-181K12.2	chr4	145833118	145839580	III	145833194	145833197	10.4858	III	145835425	145835430	17.705
RP11-18A15.1	chr9	26746953	26786874	III	26778995	26779004	13.1587	III	26769025	26769028	7.92107
RP11-192H6.2	chr5	25218973	25298612	III	25245581	25245583	7.98672	III	25297873	25297878	7.84838
RP11-192P3.4	chr10	31187883	31261910	III	31260277	31260284	15.5372	III	31198361	31198365	8.43781
RP11-193F5.1	chr14	60879714	60982585	III	60936877	60936885	16.0605	III	60919358	60919362	9.2844
RP11-193H5.1	chr1	237862175	237928321	III	237876027	237876031	7.90707	III	237887881	237887886	7.73045
RP11-195O1.5	chr10	32543369	32583286	III	32559158	32559161	7.19611	III	32568295	32568297	8.65534
RP11-1M18.1	chrX	6667865	6721544	III	6685459	6685464	11.0383	III	6691021	6691025	8.73383
RP11-200A1.1	chr3	134313576	134321171	III	134321018	134321020	7.38367	III	134319110	134319111	8.91756
RP11-202D1.3	chr18	53568447	53597851	III	53576177	53576179	8.85342	III	53579272	53579277	11.3235
RP11-20E24.1	chr12	76562294	76615567	III	76587503	76587506	8.15974	III	76581211	76581213	9.07175
RP11-210H10__A.1	chr6	118757518	118783420	III	118764003	118764006	8.32456	III	118762740	118762741	10.0177
RP11-213G6.2	chr8	23726331	23743042	III	23730221	23730224	7.29959	III	23734507	23734509	11.3795
RP11-217E22.5	chr3	153881526	153940836	III	153902682	153902692	13.1316	III	153930459	153930462	9.86648
RP11-218D6.4	chr10	27999788	28049615	III	28018543	28018546	7.54993	III	28001266	28001268	8.60942
RP11-219B4.5	chr8	85222446	85245717	III	85226002	85226004	8.51895	III	85228540	85228548	11.4825
RP11-21G20.3	chr4	154754756	154781873	III	154762245	154762247	8.50814	III	154773171	154773173	10.8648
RP11-227F19.1	chr4	41748293	41824119	III	41782173	41782181	9.27977	III	41800489	41800492	9.09081
RP11-22H5.2	chr16	82773319	82829638	III	82779554	82779558	8.85211	III	82784362	82784365	7.35172
RP11-230B22.1	chr1	62688482	62710694	III	62699977	62699979	8.59496	III	62700045	62700047	13.9462
RP11-231I13.2	chr3	70196894	70312726	III	70253067	70253069	9.17097	III	70219930	70219932	8.87445
RP11-23J9.5	chr9	97238449	97297314	III	97273701	97273706	10.244	III	97240503	97240508	8.42095
RP11-242P2.1	chr14	79661666	79791263	III	79752412	79752414	10.0001	III	79772075	79772077	9.60775
RP11-248G5.8	chr13	52167709	52291557	III	52254635	52254638	8.68833	III	52199874	52199882	9.73234
RP11-24F11.2	chr3	46364955	46407059	III	46373571	46373577	11.6596	III	46388771	46388774	7.83848
RP11-255H23.2	chr19	23762944	23833314	III	23779068	23779075	11.5612	III	23780366	23780372	10.2071
RP11-257K9.8	chr6	73209746	73263196	III	73214206	73214207	7.64295	III	73224942	73224945	7.41846
RP11-260G13.1	chr14	29390346	29436412	III	29414330	29414332	10.0787	III	29412533	29412534	11.079
RP11-262A12.1	chr11	109751442	109823847	III	109785949	109785951	7.97161	III	109818550	109818552	9.22558
RP11-265P11.1	chrX	39226103	39299786	III	39230461	39230463	9.69656	III	39285504	39285507	11.171
RP11-266A24.1	chr11	23164900	23203161	III	23171480	23171486	8.08506	III	23184208	23184210	7.08814
RP11-267L5.1	chr8	114282067	114295839	III	114285762	114285766	11.6891	III	114283313	114283325	14.4695
RP11-267N12.1	chr1	163161675	163213023	III	163180984	163180986	8.4407	III	163186537	163186539	8.32797
RP11-269C4.2	chr14	29940745	29980212	III	29968124	29968127	14.0906	III	29968125	29968133	9.77972
RP11-269F21.3	chr4	111826881	112072698	III	111861899	111861904	13.3352	III	111933823	111933827	8.65184
RP11-26J3.1	chr8	79769372	79871759	III	79834865	79834869	8.14081	III	79807843	79807844	8.83873
RP11-26L16.1	chr14	86332376	86401285	III	86333466	86333469	7.496	III	86395246	86395254	13.1716
RP11-270M14.4	chr14	75814502	75847698	III	75816397	75816399	8.03982	III	75842911	75842914	7.92327
RP11-274M17.3	chr12	74248637	74283669	III	74270414	74270418	7.21142	III	74271900	74271902	14.082
RP11-281P23.2	chr4	11625714	11813958	III	11653817	11653819	8.46512	III	11786816	11786819	12.6997
RP11-283G6.5	chr12	26230819	26319720	III	26295801	26295803	7.8363	III	26255469	26255472	7.86581
RP11-285A18.2	chr10	123913574	123931597	III	123927736	123927738	7.24561	III	123915056	123915058	7.26512
RP11-285E18.2	chr13	74434538	74555515	III	74506823	74506825	8.17539	III	74493041	74493045	8.14206
RP11-286E11.1	chr4	107863479	107978799	III	107925619	107925621	10.3847	III	107867902	107867906	8.11439
RP11-293N14.1	chr16	76107283	76147806	III	76125565	76125570	8.97708	III	76129935	76129938	8.36472
RP11-297H3.3	chr1	170174403	170241287	III	170231654	170231655	11.5576	III	170216168	170216169	11.77
RP11-297P16.3	chr4	103548745	103624534	III	103605413	103605415	9.40494	III	103556804	103556806	12.6396
RP11-299J3.8	chr3	122416207	122443180	III	122418407	122418409	15.0856	III	122438537	122438539	7.81473
RP11-2N5.1	chr5	118596188	118628092	III	118611955	118611958	8.66345	III	118607216	118607219	8.45295
RP11-303E16.8	chr16	81053665	81087651	III	81079653	81079654	7.58526	III	81079898	81079899	7.99943
RP11-305L7.6	chr9	91119062	91182762	III	91145772	91145777	8.87342	III	91157804	91157805	7.45108
RP11-310N16.1	chr2	48632291	48755724	III	48644042	48644049	9.46317	III	48691573	48691575	7.65075
RP11-315E17.1	chr12	81378042	81472954	III	81443930	81443934	8.37627	III	81398850	81398853	11.4703
RP11-317J10.4	chr8	85523899	85540511	III	85527588	85527591	8.03712	III	85528075	85528077	9.42065
RP11-320M16.2	chr14	32373337	32417974	III	32386236	32386237	13.0465	III	32381234	32381238	9.13601
RP11-321N4.5	chr6	85557978	85615234	III	85583631	85583633	7.7466	III	85563821	85563823	8.13054
RP11-323I1.1	chr1	213731416	213794587	III	213783362	213783369	9.76534	III	213772297	213772300	7.04629
RP11-324I22.4	chr10	35314552	35336401	III	35324867	35324869	8.82795	III	35335203	35335205	7.9
RP11-325F22.2	chr7	104941063	104962334	III	104947714	104947719	8.87641	III	104946811	104946813	9.00758
RP11-325K19.2	chr18	60611773	60654623	III	60640436	60640438	10.0295	III	60632157	60632159	14.4279
RP11-328K4.1	chr4	103256159	103453658	III	103308568	103308574	12.4171	III	103392579	103392587	13.216
RP11-333A23.3	chr8	70471112	70480623	III	70479789	70479791	7.49875	III	70471237	70471240	10.5058
RP11-34F13.3	chr15	67832725	67873866	III	67851185	67851190	8.44327	III	67864729	67864730	8.29093
RP11-351A11.1	chr6	118934785	119031541	III	118936495	118936496	10.1167	III	118994652	118994656	7.04065
RP11-351C8.1	chr8	126766876	126790637	III	126785327	126785329	7.46971	III	126772159	126772161	10.2002
RP11-354A14.1	chr8	81885377	81923193	III	81914899	81914901	8.47664	III	81917360	81917367	13.5315
RP11-355E10.1	chr16	56109537	56137000	III	56113959	56113961	10.0374	III	56124972	56125000	25.767
RP11-356M6.1	chr2	307683	309424	III	307982	307986	12.5753	III	308146	308148	8.89885
RP11-359D24.1	chr3	81840547	81922861	III	81863509	81863511	8.85627	III	81866878	81866880	8.89992
RP11-35N6.1	chr9	101028709	101325135	III	101105308	101105310	9.27921	III	101152042	101152052	14.2701
RP11-362I1.1	chr4	45009540	45051652	III	45010058	45010060	8.33901	III	45010091	45010091	17.7989
RP11-367G18.1	chr6	113623535	113650074	III	113647416	113647417	9.92652	III	113638155	113638157	7.76282
RP11-368J21.3	chr16	22545698	22576865	III	22550731	22550734	7.03996	III	22574039	22574040	7.31675
RP11-370I10.2	chr12	48231098	48284210	III	48260878	48260880	8.09463	III	48275265	48275266	10.4851
RP11-381K20.2	chr5	137814333	137889336	III	137822002	137822004	7.47113	III	137817704	137817706	9.24331
RP11-383D22.1	chr18	56872668	56873970	III	56873662	56873665	8.11152	III	56873662	56873665	8.65132
RP11-386D6.2	chr8	86765935	86818558	III	86790763	86790766	7.69121	III	86790755	86790756	12.0211
RP1-138B7.6	chr20	43540171	43569498	III	43565969	43565970	7.33604	III	43560356	43560363	8.70582
RP11-38H17.1	chr8	77399072	77537290	III	77469267	77469269	9.78047	III	77405478	77405485	8.81532
RP11-38O23.4	chrX	48153868	48155941	III	48154408	48154409	7.74463	III	48154408	48154409	8.71392
RP11-390D11.1	chr15	71972206	72040265	III	72032996	72032998	8.77277	III	71977765	71977766	13.0406
RP11-395F4.1	chr4	43133867	43234956	III	43168907	43168910	11.211	III	43185708	43185713	16.6234
RP11-395P13.7	chr5	125325350	125367734	III	125331334	125331337	7.19971	III	125361407	125361408	12.8134
RP11-397H6.1	chr12	97024021	97051129	III	97039223	97039226	8.62132	III	97039224	97039226	10.716
RP11-399E6.1	chr1	41242373	41284861	III	41254832	41254834	7.73083	III	41266598	41266604	11.5719
RP11-3J1.1	chr4	19172335	19456994	III	19298271	19298273	9.63585	III	19455382	19455387	9.55086
RP11-402C9.1	chr4	182144852	182190382	III	182177198	182177200	8.35199	III	182158151	182158153	8.18918
RP11-403D15.2	chr8	68082204	68095081	III	68087661	68087664	9.41832	III	68092281	68092285	9.03053
RP11-404J23.1	chr4	179389134	179465305	III	179396006	179396008	9.18078	III	179405023	179405027	7.06994
RP11-406A20.4	chr9	90020654	90041499	III	90021235	90021237	7.18393	III	90023367	90023374	9.8468
RP11-407A16.3	chr12	126610034	126690318	III	126634070	126634074	8.85252	III	126669876	126669884	10.0966
RP11-407A16.4	chr12	126628172	126690322	III	126634070	126634074	8.85252	III	126669876	126669884	10.0966
RP11-415D17.3	chr6	75357214	75399300	III	75374462	75374465	9.36709	III	75358870	75358874	7.50411
RP11-421P23.1	chr8	20973797	20995119	III	20977267	20977269	8.35137	III	20979214	20979216	7.6303
RP1-142L7.5	chr6	112154765	112166476	III	112164859	112164861	7.85758	III	112163979	112163986	11.6731
RP11-430C1.1	chr16	59855353	60053973	III	59873985	59873987	7.15985	III	59892865	59892867	8.58249
RP11-431M7.2	chr4	36311190	36392410	III	36327017	36327020	8.06758	III	36318639	36318646	10.0587
RP11-437J19.1	chr6	113357003	113367944	III	113363278	113363286	9.19029	III	113358085	113358092	11.8625
RP11-439H8.4	chr1	74341579	74378802	III	74355333	74355335	9.20275	III	74347576	74347580	13.6412
RP11-440G9.1	chr6	142526455	142637889	III	142547343	142547345	7.79648	III	142578904	142578906	8.35538
RP11-446H18.5	chr3	107272611	107421304	III	107326305	107326307	9.39099	III	107301531	107301533	9.7987
RP11-449H15.2	chr9	62028426	62076349	III	62042189	62042189	25.283	III	62042330	62042331	12.1079
RP11-452N4.1	chr8	135234131	135299719	III	135239732	135239736	7.66751	III	135259256	135259260	8.64692
RP11-459O1.2	chr6	88298950	88421033	III	88356739	88356741	7.71987	III	88351140	88351143	8.45912
RP11-460B17.3	chr11	29335878	29594295	III	29343572	29343575	7.50015	III	29364136	29364139	11.1979
RP11-461G12.2	chr5	94569540	94570676	III	94569827	94569831	22.0956	III	94569744	94569748	9.05143
RP11-465I4.2	chr18	69483627	69618694	III	69606146	69606149	10.816	III	69548817	69548821	10.3786
RP11-466I1.1	chr11	29159956	29266734	III	29160001	29160007	8.08767	III	29232463	29232465	13.0404
RP11-466L17.1	chr1	55581037	55735002	III	55591881	55591886	9.82637	III	55621589	55621591	10.3324
RP11-473J6.1	chr8	35862123	35970665	III	35874788	35874790	8.5093	III	35885004	35885008	7.29516
RP11-479O16.1	chr5	58741581	58817099	III	58811569	58811571	9.13129	III	58787965	58787968	8.61635
RP11-479O9.2	chr7	65773620	65802067	III	65790475	65790488	12.0943	III	65798079	65798080	7.66128
RP11-47I22.2	chr14	61556313	61570653	III	61562812	61562816	7.34034	III	61569302	61569309	9.16062
RP11-482H16.1	chr2	56147630	56386171	III	56278724	56278726	9.53933	III	56361211	56361214	7.66093
RP11-484O2.1	chr4	15358141	15420032	III	15370565	15370573	9.88906	III	15365077	15365079	8.59605
RP11-488L18.8	chr1	247210691	247241823	III	247221052	247221057	12.6662	III	247220059	247220062	7.86311
RP11-48D4.2	chr8	76904591	76913399	III	76905458	76905460	8.40903	III	76905452	76905457	8.00492
RP11-493L12.3	chr12	47237734	47279021	III	47248052	47248056	9.05561	III	47244204	47244206	7.6918
RP11-501O2.1	chr3	148093175	148127233	III	148108323	148108327	7.49674	III	148123297	148123300	9.8172
RP11-503C24.3	chr6	168229732	168240715	III	168239202	168239206	7.9224	III	168238624	168238633	11.3039
RP11-509J21.4	chr9	3684076	3689626	III	3688626	3688630	8.09377	III	3689193	3689196	9.66209
RP11-513H8.1	chr8	134211865	134320447	III	134242050	134242052	9.74275	III	134215019	134215019	18.6339
RP11-517I3.1	chr5	126433505	126490371	III	126466419	126466421	9.93421	III	126479306	126479309	8.7155
RP11-517O13.1	chr14	58398557	58427125	III	58423255	58423256	7.84549	III	58400836	58400840	10.6252
RP11-520D19.2	chr3	81246579	81297345	III	81272424	81272426	9.24989	III	81264334	81264343	11.4343
RP11-523O18.7	chr10	48883955	48935213	III	48898018	48898021	7.29891	III	48911170	48911172	7.17686
RP11-525K10.1	chr16	80065836	80167577	III	80074004	80074006	8.9166	III	80086635	80086637	8.09572
RP11-527N12.2	chr13	63034992	63097797	III	63052339	63052341	13.8267	III	63040179	63040206	20.085
RP11-541G9.1	chr12	96985656	97185609	III	97039223	97039226	8.62132	III	97003852	97003854	9.65663
RP11-542A14.1	chr5	158424585	158452758	III	158441963	158441965	8.60502	III	158451815	158451823	10.4952
RP11-542G1.1	chr4	75269068	75361182	III	75275768	75275770	7.85171	III	75298251	75298253	10.8958
RP11-543H23.2	chr18	69704978	69724975	III	69706782	69706784	9.16053	III	69705146	69705148	8.2306
RP11-547D23.1	chr14	53153354	53157528	III	53155207	53155212	8.79811	III	53155445	53155447	10.8456
RP11-547I7.1	chr1	190264898	190362270	III	190299797	190299802	8.23273	III	190361550	190361560	24.7107
RP11-548L20.1	chr4	34120894	34269747	III	34200970	34200972	14.6706	III	34122628	34122634	8.72746
RP11-54A9.1	chr12	76259839	76305131	III	76295531	76295538	9.12975	III	76281991	76281995	12.6035
RP11-54D18.2	chr9	14993312	15019729	III	14993993	14993997	8.14002	III	15010218	15010220	11.1891
RP11-552D8.1	chr1	211829846	211853703	III	211838634	211838635	9.81981	III	211848227	211848230	7.05566
RP11-554K11.2	chr1	213492301	213546447	III	213515188	213515190	7.10179	III	213515214	213515216	8.52401
RP11-557H15.3	chr6	134428240	134520585	III	134475054	134475059	10.0804	III	134450069	134450071	7.45436
RP11-560G2.1	chr12	75234740	75298508	III	75246806	75246808	7.6381	III	75246820	75246825	8.2727
RP11-561C5.4	chr15	85205440	85234795	III	85209155	85209157	7.35923	III	85212384	85212385	7.89956
RP11-563E2.2	chr4	163108785	163119965	III	163118708	163118710	10.184	III	163115364	163115366	14.0102
RP11-567N4.3	chr4	75401195	75423023	III	75405169	75405175	11.8101	III	75403025	75403026	11.0618
RP11-570L15.1	chr2	143518867	143598002	III	143537934	143537937	8.33258	III	143533160	143533162	10.1209
RP11-576I22.2	chr1	170460453	170532647	III	170465409	170465410	11.02	III	170465409	170465410	14.8812
RP11-57H12.3	chr1	95163219	95233982	III	95194438	95194441	9.09642	III	95181868	95181872	9.04107
RP11-598D14.1	chr4	175458289	175466697	III	175465822	175465832	11.7823	III	175461771	175461773	8.26189
RP11-606D9.1	chr12	17589257	17615463	III	17608267	17608275	12.2923	III	17605334	17605336	12.0009
RP11-61O1.1	chr14	98068240	98205143	III	98074599	98074602	8.13439	III	98156513	98156515	8.7848
RP11-624D11.2	chr11	30044058	30084343	III	30051670	30051672	10.4413	III	30051667	30051670	16.9835
RP11-625I7.1	chr4	77394491	77494286	III	77487612	77487614	7.32624	III	77422393	77422395	10.0573
RP11-626K17.5	chr16	32388135	32436200	III	32399732	32399735	7.4972	III	32395332	32395335	10.5322
RP11-630C16.2	chr12	41829898	41932592	III	41861082	41861084	8.5509	III	41871529	41871534	7.8754
RP11-634B7.4	chr1	247639749	247747062	III	247687653	247687654	9.39447	III	247687620	247687622	7.37567
RP11-648L3.2	chr8	58091442	58106294	III	58095926	58095930	7.27811	III	58103221	58103223	9.92537
RP11-656G20.1	chr8	72202751	72251565	III	72241416	72241430	18.4587	III	72249637	72249640	8.39303
RP11-662G23.1	chr8	90806474	90859240	III	90813006	90813009	8.63806	III	90813053	90813058	10.3996
RP11-664D1.1	chr12	3871734	3910338	III	3883995	3883998	10.2979	III	3906243	3906245	9.93859
RP11-669M16.1	chr4	14164455	14242813	III	14166348	14166351	8.15323	III	14166623	14166625	9.3071
RP11-671P2.1	chr18	53480835	53568283	III	53492072	53492073	9.53528	III	53516808	53516819	16.7261
RP11-673E1.1	chr4	143912331	143982454	III	143956311	143956313	8.27995	III	143917273	143917276	10.4075
RP11-677I18.4	chr11	106112459	106132116	III	106120430	106120435	8.88905	III	106130051	106130057	13.5759
RP11-69L16.4	chr6	7276031	7298872	III	7278548	7278550	7.65696	III	7279555	7279556	7.47159
RP11-701B16.2	chr14	59479274	59525437	III	59485667	59485670	8.35705	III	59485765	59485766	16.0126
RP11-708B6.2	chr11	109355085	109583907	III	109378793	109378798	12.3943	III	109365390	109365392	9.22019
RP11-723G8.2	chr18	71732615	71788128	III	71733053	71733055	9.01165	III	71734885	71734887	9.23183
RP11-729I10.2	chr12	21827210	21887957	III	21848202	21848204	8.68147	III	21841601	21841604	10.8769
RP11-729M20.1	chr4	104230380	104411035	III	104269896	104269898	12.3467	III	104378987	104378991	8.17072
RP11-736E3.1	chr7	113100663	113146330	III	113110838	113110842	8.033	III	113124512	113124516	11.8352
RP11-73O6.3	chr6	130133410	130146179	III	130137971	130137973	8.59606	III	130135219	130135223	7.62971
RP11-742D12.2	chr18	46756487	46764408	III	46757424	46757428	11.1413	III	46757426	46757431	7.36576
RP11-74M13.4	chr12	56822985	56874268	III	56848724	56848727	7.83491	III	56834609	56834611	9.42869
RP11-750B16.1	chr17	53105734	53106358	III	53106101	53106105	7.53261	III	53106156	53106163	13.8017
RP11-754N21.1	chr12	78352519	78483019	III	78440220	78440223	10.8715	III	78454494	78454497	8.93485
RP11-755B10.3	chr3	57693205	57696596	III	57694407	57694409	8.03037	III	57696331	57696333	7.0854
RP11-761E20.1	chrX	115917271	115969089	III	115943407	115943411	8.44942	III	115921036	115921040	9.92543
RP11-766N7.3	chr12	64883394	64977522	III	64919183	64919185	7.46293	III	64942314	64942317	7.27446
RP11-766N7.4	chr12	64920845	64982524	III	64935564	64935568	11.7582	III	64950017	64950019	8.80828
RP11-767I20.1	chr12	58565960	58781747	III	58613434	58613435	9.83327	III	58596898	58596901	8.1886
RP11-768G7.2	chr3	117678693	117690932	III	117690187	117690199	14.6926	III	117690194	117690202	12.727
RP11-76E12.1	chr14	97632647	97686658	III	97659481	97659483	10.0428	III	97641962	97641975	13.5173
RP11-76G10.1	chr4	148146471	148208880	III	148178722	148178726	8.27195	III	148157227	148157231	7.44154
RP11-76I14.1	chr2	103874310	104077778	III	103950028	103950030	8.96558	III	103939350	103939357	8.61875
RP11-775B15.2	chr8	119419910	119462350	III	119435456	119435459	9.34084	III	119454316	119454319	7.14641
RP11-776A13.3	chr12	30230779	30296707	III	30280931	30280934	9.70587	III	30278657	30278659	9.93968
RP11-78B10.2	chr1	207551925	207606555	III	207553368	207553370	7.90734	III	207552898	207552901	8.16076
RP11-797M17.1	chr12	107093298	107123314	III	107112574	107112576	8.35828	III	107103259	107103261	10.1105
RP11-798G7.6	chr17	45545804	45563230	III	45555067	45555067	8.12878	III	45548000	45548001	9.51673
RP11-79E3.2	chr4	33850591	33979936	III	33958562	33958574	15.37	III	33891451	33891455	8.11936
RP11-804F13.1	chr12	38544177	38589812	III	38575514	38575516	11.3244	III	38549428	38549431	8.76815
RP11-810P8.1	chr4	127043430	127077762	III	127063223	127063226	8.36737	III	127062809	127062811	8.61356
RP11-822E23.8	chr17	21532477	21574517	III	21545777	21545779	7.5307	III	21574150	21574156	8.60917
RP11-846F4.1	chr17	22519617	22520709	III	22519855	22519856	10.097	III	22519788	22519788	16.4967
RP11-847H18.2	chr12	34022281	34046417	III	34040565	34040567	11.2474	III	34039103	34039109	17.5132
RP11-849N15.4	chr17	15379864	15417878	III	15391250	15391253	9.81524	III	15380933	15380935	7.27877
RP11-855A2.1	chr17	67955314	67957291	III	67956277	67956284	9.22063	III	67956277	67956277	11.3191
RP11-864I4.1	chr11	62559603	62591531	III	62590364	62590366	7.7061	III	62588427	62588428	7.7797
RP11-879F14.2	chr18	61585746	61606916	III	61594093	61594095	7.44828	III	61591276	61591278	8.70735
RP11-92G19.2	chr18	5081182	5095815	III	5090646	5090648	8.23308	III	5089343	5089345	10.1519
RP11-945A11.2	chr11	23761330	23804598	III	23774472	23774473	11.2079	III	23792781	23792783	9.45491
RP11-94H18.1	chr8	29815004	29854543	III	29819393	29819410	14.2345	III	29818233	29818234	9.49932
RP11-94M14.2	chr10	90454170	90502968	III	90459487	90459489	9.42812	III	90465648	90465650	13.9754
RP11-966I7.3	chr14	28800084	28830204	III	28820783	28820787	15.7994	III	28829470	28829474	8.10878
RP11-96O20.4	chr15	45587351	45676314	III	45636557	45636558	8.35398	III	45613563	45613565	9.33446
RP1-197B17.3	chr12	47706085	47742294	III	47721911	47721914	8.36813	III	47718441	47718443	9.51522
RP11-98I9.4	chr6	99424922	99431373	III	99429510	99429512	16.043	III	99429513	99429515	7.09937
RP13-188A5.1	chrX	55908123	56015173	III	55924154	55924156	17.1029	III	55998300	55998319	14.5756
RP1-78O14.1	chr12	79341205	79503396	III	79368598	79368600	15.2241	III	79490869	79490874	12.4063
RP1-84O15.2	chr8	34228439	34346731	III	34228434	34228445	14.2996	III	34273280	34273282	10.3561
RP1-90L14.1	chr6	84421028	84556152	III	84451715	84451718	9.3282	III	84498275	84498277	11.3377
RP2	chrX	46836940	46882358	III	46842059	46842060	7.15083	III	46849337	46849339	8.47281
RP4-545C24.1	chr7	144194858	144280547	III	144197323	144197323	9.61809	III	144196676	144196676	13.3019
RP4-639F20.1	chr1	94927566	94963270	III	94936131	94936133	7.86456	III	94936126	94936131	10.4978
RP4-663N10.1	chr1	115283034	115368072	III	115283798	115283800	7.69902	III	115283795	115283798	7.26513
RP4-669B10.3	chr7	143954844	143997312	III	143974286	143974300	14.5174	III	143984666	143984668	9.11938
RP4-684O24.5	chr20	1947246	2007517	III	1954240	1954242	7.65345	III	1983012	1983014	9.66166
RP4-717I23.3	chr1	93262186	93346025	III	93277085	93277090	13.6763	III	93274132	93274134	10.4205
RP4-764O22.1	chr20	7069614	7146656	III	7128675	7128678	9.70143	III	7113006	7113015	18.2326
RP4-769N13.7	chrX	102599657	102659712	III	102617281	102617295	16.5194	III	102616693	102616696	7.6774
RP4-788P17.1	chr1	73635216	73715214	III	73668007	73668009	15.677	III	73696991	73697000	10.4168
RP5-1050E16.2	chr9	89799695	89821753	III	89802052	89802054	8.62467	III	89805773	89805775	8.6699
RP5-1052I5.2	chr1	86993009	87169204	III	87017206	87017210	7.61061	III	87104620	87104623	9.38796
RP5-1069C8.2	chr20	12865202	12952519	III	12907014	12907016	9.01282	III	12916345	12916347	9.0159
RP5-1139I1.1	chrX	119291529	119335610	III	119318118	119318119	8.61939	III	119302544	119302547	10.5705
RP5-1139I1.2	chrX	119356301	119393595	III	119357737	119357738	7.68959	III	119361467	119361469	7.51961
RP5-1185K9.1	chr20	21947647	21970783	III	21962366	21962367	15.7157	III	21962243	21962245	8.65395
RP5-884M6.1	chr7	106775011	106795564	III	106789097	106789112	12.1353	III	106785316	106785320	8.60697
RP5-907C10.4	chr7	124777292	124790810	III	124787036	124787038	8.88805	III	124787282	124787284	8.12568
RP5-936J12.1	chr1	102763322	102853842	III	102779768	102779777	17.1596	III	102775337	102775341	8.31588
RP5-952N6.1	chr1	70706453	70786468	III	70774333	70774336	8.70283	III	70709795	70709798	9.00675
RP5-991G20.1	chr16	72665170	72791624	III	72680531	72680533	10.4099	III	72729602	72729605	7.38829
RPL21P122	chr17	11998353	12021508	III	12002272	12002274	9.06199	III	12002356	12002358	8.11215
RPS6KA6	chrX	84058346	84187907	III	84066424	84066426	11.7549	III	84163359	84163367	12.0099
RPSAP58	chr19	23763005	23828135	III	23779068	23779075	11.5612	III	23780366	23780372	10.2071
RRAS2	chr11	14277926	14364506	III	14293708	14293709	8.81186	III	14325359	14325361	7.26864
RSPO2	chr8	107899316	108083648	III	107934437	107934443	10.7109	III	107958792	107958795	12.9264
RSU1P2	chr10	45099487	45154596	III	45126877	45126879	7.4999	III	45147522	45147524	8.07817
RXFP3	chr5	33936386	33938237	III	33937514	33937515	9.26072	III	33937623	33937626	7.87378
SACS	chr13	23328823	23433728	III	23359055	23359056	9.35765	III	23341875	23341880	9.37519
SAMM50	chr22	43955421	44010531	III	43986751	43986753	7.15185	III	43982916	43982918	8.56136
SATB1	chr3	18345387	18445588	III	18349634	18349637	9.09827	III	18359937	18359939	8.50425
SAV1	chr14	50632058	50668331	III	50650972	50650980	12.3265	III	50646641	50646643	13.8545
SCFD1	chr14	30622112	30735812	III	30685456	30685459	7.69668	III	30686841	30686844	7.66399
SCNN1B	chr16	23278231	23381299	III	23314950	23314951	8.54659	III	23360163	23360168	7.85871
SCRG1	chr4	173384701	173406380	III	173396979	173396980	12.4654	III	173396994	173396998	7.03307
SDC2	chr8	96493351	96611780	III	96571148	96571152	8.34727	III	96538049	96538051	7.38549
SEC22C	chr3	42547969	42601080	III	42555266	42555267	7.75264	III	42567139	42567141	7.06731
SECISBP2L	chr15	48988476	49046563	III	49001826	49001828	9.75218	III	49027661	49027663	9.04075
SEL1L3	chr4	25747427	25863760	III	25811059	25811060	7.64026	III	25761448	25761449	9.15247
SEMA3D	chr7	84995553	85186855	III	85026798	85026800	9.07483	III	85024383	85024385	11.2786
SEMA6A	chr5	116443616	116574934	III	116456596	116456602	10.2708	III	116487729	116487734	7.74865
SEMA6A-AS1	chr5	116447547	116508276	III	116484029	116484034	9.53065	III	116448101	116448105	7.57872
SENP8	chr15	72114258	72143688	III	72124059	72124060	8.40688	III	72134451	72134452	8.10218
SEPSECS	chr4	25120014	25160442	III	25148308	25148311	8.65196	III	25120408	25120410	7.38436
SEPSECS-AS1	chr4	25160641	25201440	III	25183745	25183747	8.78627	III	25171847	25171850	7.37783
SERP1	chr3	150541994	150603228	III	150561302	150561310	10.719	III	150588230	150588233	8.24761
SERTM1	chr13	36673912	36697839	III	36679651	36679654	7.59839	III	36689465	36689469	8.08659
SETD7	chr4	139495941	139606699	III	139544050	139544065	14.2249	III	139551749	139551750	9.12747
SETDB1	chr1	150926263	150964744	III	150952843	150952844	10.0765	III	150928660	150928662	10.2291
SH3RF1	chr4	169094256	169271105	III	169103077	169103079	9.36243	III	169107008	169107018	10.699
SHC4	chr15	48823735	48963444	III	48889703	48889706	8.47294	III	48873518	48873521	7.1226
SHFM1	chr7	96481626	96709891	III	96582841	96582843	20.6122	III	96557233	96557235	8.9402
SHOC2	chr10	110919547	111013667	III	110990583	110990587	8.93297	III	110955086	110955089	8.84412
SHPRH	chr6	145864245	145964423	III	145874055	145874058	9.67144	III	145931440	145931446	9.25074
SHQ1	chr3	72749277	72861914	III	72852004	72852009	8.95178	III	72823011	72823013	7.86955
SHROOM4	chrX	50591647	50814302	III	50611688	50611696	12.2985	III	50592015	50592018	12.4419
SIAH3	chr13	45777243	45851736	III	45813711	45813712	7.33056	III	45842404	45842406	7.24619
SIDT1	chr3	113532296	113629578	III	113581645	113581648	8.37808	III	113538483	113538487	7.57349
SKA2	chr17	59109951	59155269	III	59110661	59110664	8.96294	III	59110649	59110652	7.15337
SLA2	chr20	36612318	36646216	III	36621583	36621584	9.94563	III	36634048	36634050	9.19514
SLC17A6	chr11	22338097	22379503	III	22375330	22375332	9.44734	III	22341522	22341524	9.01629
SLC22A14	chr3	38282294	38318575	III	38304047	38304060	15.1362	III	38290047	38290048	15.5826
SLC22A25	chr11	63163776	63229652	III	63196341	63196344	7.0107	III	63185385	63185388	9.35795
SLC22A3	chr6	160348268	160452581	III	160451047	160451049	7.64873	III	160360166	160360180	11.6903
SLC25A14	chrX	130339888	130373361	III	130356258	130356260	7.46453	III	130372706	130372709	8.7458
SLC25A24P1	chr1	108272943	108337853	III	108306891	108306894	13.9378	III	108273666	108273668	11.8312
SLC25A48	chr5	135834649	135888637	III	135851510	135851512	7.63485	III	135872205	135872207	9.94578
SLC26A9	chr1	205913048	205943460	III	205931524	205931526	7.31134	III	205937008	205937011	7.2552
SLC35D1	chr1	66999332	67054099	III	67015656	67015658	8.67908	III	67008198	67008201	8.72843
SLC35F5	chr2	113705011	113756823	III	113748048	113748050	9.70876	III	113747815	113747819	7.10809
SLC36A1	chr5	151437046	151492381	III	151467784	151467786	7.67933	III	151457924	151457926	8.99885
SLC38A1	chr12	46183063	46270017	III	46185238	46185240	9.66001	III	46211532	46211534	10.9471
SLC39A8	chr4	102251041	102431258	III	102326329	102326333	7.91527	III	102278321	102278325	9.86515
SLC39A9	chr14	69398015	69462388	III	69406920	69406934	13.2019	III	69418617	69418619	8.99499
SLC5A1	chr22	32043032	32113029	III	32080723	32080724	7.66257	III	32059313	32059315	7.08963
SLC6A15	chr12	84859488	84913615	III	84869277	84869288	12.4513	III	84869200	84869202	11.0829
SLC7A11	chr4	138164097	138242349	III	138240340	138240343	7.88213	III	138196705	138196708	8.6513
SLC9A4	chr2	102473303	102533972	III	102504210	102504214	7.55946	III	102522302	102522305	7.81659
SLC9A7	chrX	46599252	46759172	III	46701352	46701355	7.37848	III	46680117	46680123	8.1504
SLC9B1P3	chr10	38640971	38689068	III	38667391	38667396	7.6829	III	38665033	38665037	7.11736
SLCO6A1	chr5	102371782	102499016	III	102451350	102451358	11.8584	III	102469716	102469718	10.5683
SMARCA1	chrX	129446501	129523500	III	129504099	129504100	8.69068	III	129450499	129450502	9.79289
SMARCAL1	chr2	216412414	216483053	III	216414436	216414437	10.8084	III	216446900	216446913	15.7347
SMC1B	chr22	45344063	45413619	III	45377505	45377508	8.44568	III	45387268	45387270	7.64416
SMCO2	chr12	27466810	27502185	III	27483660	27483663	7.36108	III	27484344	27484346	7.96618
SMYD1	chr2	88067780	88113387	III	88076244	88076246	10.3549	III	88098394	88098396	8.92092
SNAP25	chr20	10218830	10307418	III	10244878	10244880	9.94462	III	10274823	10274825	7.54041
SNCA	chr4	89724099	89838315	III	89731977	89731980	7.63463	III	89824087	89824089	11.9011
SNRPD3	chr22	24555503	24609980	III	24562499	24562501	8.97877	III	24609199	24609201	7.07195
SNX1	chr15	64094123	64146090	III	64104566	64104569	7.17902	III	64094526	64094529	7.27557
SNX13	chr7	17790761	17940501	III	17853683	17853687	7.26702	III	17853717	17853720	8.15103
SNX14	chr6	85505496	85594156	III	85535487	85535490	8.87764	III	85563821	85563823	8.13054
SNX7	chr1	98661701	98760500	III	98667673	98667674	10.8468	III	98719975	98719980	9.68164
SOCS4	chr14	55027230	55049488	III	55039861	55039863	7.64839	III	55039620	55039622	9.5636
SORBS1	chr10	95311771	95561414	III	95384414	95384416	7.56116	III	95403341	95403342	7.57317
SP2	chr17	47896150	47928957	III	47900733	47900734	7.76882	III	47925048	47925050	7.41887
SPAG1	chr8	100157906	100259278	III	100231824	100231825	9.27831	III	100200776	100200778	14.4224
SPAG6	chr10	22345445	22454224	III	22346014	22346015	9.14722	III	22351427	22351435	9.39779
SPARCL1	chr4	87473335	87531061	III	87485111	87485119	14.5254	III	87485114	87485119	11.4948
SPATA16	chr3	172889358	173141268	III	172965696	172965702	8.2431	III	172930621	172930623	7.77406
SPATA18	chr4	52051331	52097292	III	52075730	52075732	7.44385	III	52064579	52064579	17.8374
SPATA31C1	chr9	87914493	87923505	III	87916722	87916725	7.06657	III	87915591	87915593	8.00414
SPATA6L	chr9	4553386	4666674	III	4591655	4591657	8.91359	III	4659706	4659708	7.69802
SPATA9	chr5	95652181	95698711	III	95683599	95683602	9.86834	III	95679960	95679962	8.93171
SPDYA	chr2	28782517	28850611	III	28787186	28787188	7.87583	III	28785692	28785694	8.89199
SPTA1	chr1	158610706	158686698	III	158623210	158623212	9.565	III	158638546	158638547	7.79596
SPTLC1	chr9	92031999	92115384	III	92107482	92107485	7.31652	III	92032832	92032834	7.42646
SRPX	chrX	38149336	38220924	III	38170260	38170262	10.719	III	38162748	38162759	11.5332
SRSF11	chr1	70205682	70253052	III	70215944	70215946	9.0905	III	70218205	70218215	10.113
SS18	chr18	26016253	26091217	III	26078754	26078760	8.70759	III	26050771	26050779	11.1532
SSFA2	chr2	181891833	181930738	III	181913314	181913316	10.8714	III	181925992	181925995	11.2246
SSPN	chr12	26121991	26299290	III	26182909	26182911	9.44784	III	26287529	26287531	9.04988
ST3GAL5	chr2	85839144	85889014	III	85870730	85870731	8.49226	III	85840722	85840728	8.08686
ST8SIA4	chr5	100806935	100903266	III	100836859	100836866	9.7773	III	100851209	100851213	7.71016
STAMBP	chr2	73828916	73873659	III	73871263	73871266	7.37746	III	73858289	73858294	9.92705
STEAP4	chr7	88270892	88306891	III	88275772	88275776	7.05767	III	88275155	88275156	13.3914
STK32A	chr5	147234963	147387852	III	147250756	147250758	7.79368	III	147335819	147335823	9.73701
STMN4	chr8	27235323	27258420	III	27251849	27251851	11.5495	III	27252173	27252176	8.36028
STMND1	chr6	17102258	17131372	III	17119880	17119883	7.15401	III	17108784	17108786	7.52276
STPG2-AS1	chr4	97366926	97490164	III	97384367	97384369	12.7121	III	97426504	97426506	9.05217
STRBP	chr9	123109500	123268576	III	123140539	123140541	7.43516	III	123115340	123115343	7.18207
STRN3	chr14	30893799	31026401	III	30916335	30916337	17.6501	III	30963461	30963463	8.00493
SULT1E1	chr4	69810780	69860152	III	69841739	69841752	11.4061	III	69840865	69840867	9.26245
SUSD4	chr1	223220819	223364202	III	223282812	223282814	8.30697	III	223265633	223265635	7.89943
SUSD6	chr14	69611596	69715142	III	69699821	69699822	7.88164	III	69705187	69705189	9.93857
SWAP70	chr11	9664077	9752991	III	9674098	9674101	8.31604	III	9742484	9742489	9.8471
SYBU	chr8	109573978	109691791	III	109589020	109589030	12.5737	III	109642972	109642974	9.35285
SYNCRIP	chr6	85607785	85643792	III	85630312	85630317	8.07009	III	85626993	85626995	8.82458
SYNJ1	chr21	32628759	32728048	III	32662218	32662221	9.63245	III	32636968	32636970	7.8819
TACR3	chr4	103586031	103719816	III	103637164	103637167	7.06781	III	103615046	103615053	10.3251
TAPT1-AS1	chr4	16226685	16320140	III	16287041	16287044	9.40178	III	16298833	16298834	16.1356
TARSL2	chr15	101653598	101724604	III	101709326	101709328	8.1317	III	101673472	101673474	7.88846
TBC1D23	chr3	100261000	100325251	III	100272619	100272623	7.85909	III	100263412	100263414	11.423
TBC1D30	chr12	64781193	64881032	III	64813867	64813869	8.78468	III	64817129	64817131	8.35885
TBC1D3C	chr17	37978470	38068592	III	38001897	38001897	10.048	III	37980466	37980466	8.20336
TBC1D3L	chr17	37977972	38068651	III	38001897	38001897	10.048	III	37980466	37980466	8.20336
TBC1D3P4	chr17	18393480	18400961	III	18399861	18399863	7.30997	III	18398478	18398481	7.48924
TBK1	chr12	64451880	64502108	III	64493187	64493190	7.43104	III	64454823	64454826	7.4316
TBRG1	chr11	124622836	124635398	III	124629304	124629306	7.80751	III	124629297	124629299	8.18487
TC2N	chr14	91779751	91867536	III	91825323	91825325	10.4173	III	91789554	91789556	9.73778
TCEA3	chr1	23381061	23424740	III	23408022	23408026	10.7554	III	23389583	23389585	7.20619
TCEB1	chr8	73939169	73972287	III	73945180	73945182	7.10072	III	73956990	73956992	7.51028
TCTN2	chr12	123671113	123708403	III	123697785	123697786	7.75947	III	123685006	123685007	8.46423
TDO2	chr4	155854738	155920406	III	155897320	155897323	7.9447	III	155879272	155879275	9.42641
TDRD7	chr9	97411950	97496125	III	97494099	97494101	8.96759	III	97469407	97469408	11.259
TEX26-AS1	chr13	30881933	30933846	III	30910117	30910119	7.07516	III	30891679	30891681	7.64292
TFAP2E	chr1	35573370	35595328	III	35576870	35576874	12.6203	III	35576145	35576148	7.23382
THAP6	chr4	75513946	75550473	III	75533690	75533692	7.65974	III	75519969	75519978	16.8857
THRB-AS1	chr3	24494087	24681711	III	24495943	24495945	11.768	III	24579659	24579662	8.22743
TIGD6	chr5	149993118	150001167	III	149996322	149996325	10.7016	III	149996323	149996325	10.8433
TIMM23B	chr10	49942033	49974850	III	49973947	49973949	8.13162	III	49963258	49963260	8.31485
TIMM50	chr19	39480412	39493785	III	39491313	39491316	9.57057	III	39485115	39485117	7.73579
TLE4	chr9	79571773	79726882	III	79586318	79586320	8.31485	III	79593475	79593477	9.76016
TM4SF1	chr3	149369022	149377865	III	149375615	149375617	8.99763	III	149372683	149372684	8.05253
TMCC1-AS1	chr3	129893871	129918575	III	129902976	129902978	7.56336	III	129913857	129913861	7.21242
TMCC3	chr12	94567124	94650562	III	94582351	94582355	9.92059	III	94572366	94572373	9.72452
TMED10	chr14	75131470	75176631	III	75165277	75165282	10.1344	III	75137158	75137160	9.29375
TMED5	chr1	93149742	93180728	III	93157980	93157982	17.4911	III	93170364	93170372	12.5953
TMED8	chr14	77335021	77377109	III	77352512	77352514	11.5453	III	77351212	77351215	8.401
TMEFF1	chr9	100473113	100577636	III	100501708	100501712	8.12062	III	100528187	100528193	10.4821
TMEFF2	chr2	191949043	192195709	III	192111161	192111163	10.1983	III	192128883	192128886	8.89197
TMEM184C	chr4	147617383	147672044	III	147623391	147623392	16.4089	III	147669052	147669056	7.54748
TMEM196	chr7	19719310	19773598	III	19752399	19752401	9.13454	III	19763699	19763701	9.13058
TMEM2	chr9	71683366	71816690	III	71688421	71688423	10.6356	III	71786035	71786038	7.19584
TMEM243	chr7	87196160	87220587	III	87207530	87207540	17.888	III	87207382	87207386	7.46219
TMEM245	chr9	109015152	109119945	III	109097739	109097741	8.05575	III	109024540	109024542	11.6438
TMEM247	chr2	46429190	46484425	III	46459217	46459219	7.2084	III	46466878	46466880	8.06137
TMEM261	chr9	7796490	7888380	III	7867150	7867157	10.2769	III	7798583	7798585	9.26987
TMEM41B	chr11	9280654	9314780	III	9287201	9287206	7.36103	III	9312764	9312766	7.85024
TMEM56-RWDD3	chr1	95117923	95247225	III	95201800	95201803	7.40914	III	95158957	95158959	7.67705
TMEM87A	chr15	42210452	42273663	III	42266375	42266377	7.57128	III	42246454	42246461	14.6825
TMLHE	chrX	155490115	155669944	III	155521687	155521688	7.60722	III	155510384	155510386	7.12897
TMPRSS7	chr3	112034843	112081269	III	112069839	112069840	8.23077	III	112054972	112054975	7.99453
TMSB15B	chrX	103918896	103966712	III	103937666	103937671	11.2091	III	103953556	103953560	7.14562
TNPO1	chr5	72816312	72916733	III	72902024	72902032	10.0947	III	72868958	72868963	10.0401
TOP1	chr20	41028818	41124487	III	41091705	41091706	8.85576	III	41117676	41117681	11.0386
TPD52L1	chr6	125119049	125264407	III	125202428	125202430	7.02302	III	125126788	125126790	7.35336
TPTE2P3	chr13	52522632	52586906	III	52545947	52545955	9.25631	III	52546097	52546100	9.09844
TRAF3IP2	chr6	111556454	111606278	III	111571131	111571135	11.6826	III	111595449	111595451	7.2895
TRAK2	chr2	201377207	201451611	III	201390434	201390438	7.81834	III	201410021	201410024	11.6303
TRAM2	chr6	52497402	52576915	III	52503915	52503916	9.92554	III	52548967	52548971	8.12635
TRAPPC2	chrX	13712244	13734635	III	13728735	13728737	7.8818	III	13725471	13725472	9.23458
TRBV28	chr7	142720660	142793255	III	142745295	142745296	8.11832	III	142755195	142755199	8.42721
TRDC	chr14	22422546	22465787	III	22451354	22451356	7.27768	III	22457336	22457338	8.24955
TRIM17	chr1	228407940	228416861	III	228415949	228415950	7.97869	III	228415744	228415746	7.08087
TRIM27	chr6	28903002	28923989	III	28916540	28916541	7.10173	III	28915385	28915386	7.00484
TRIM49D2	chr11	89924064	89933063	III	89930976	89930994	14.0178	III	89930980	89930994	11.7444
TRIM61	chr4	164954446	164977668	III	164962316	164962317	7.35955	III	164975546	164975549	7.5461
TRIP4	chr15	64387748	64455303	III	64450354	64450359	9.4876	III	64419504	64419507	7.93397
TRPC1	chr3	142724074	142807888	III	142735425	142735427	8.75145	III	142787836	142787838	9.31528
TSNAX	chr1	231528653	231566524	III	231530813	231530817	7.85224	III	231533391	231533393	10.1571
TSPAN10	chr17	81637171	81648749	III	81643242	81643245	7.53412	III	81639938	81639942	7.38013
TSPAN5	chr4	98470367	98658629	III	98597394	98597396	8.36588	III	98479462	98479465	7.09568
TSPAN8	chr12	71125085	71441898	III	71151354	71151356	11.3417	III	71280576	71280583	12.6348
TTC3	chr21	37073226	37203112	III	37079678	37079680	8.07215	III	37191879	37191881	9.94507
TTL	chr2	112482154	112541739	III	112492498	112492502	7.18581	III	112504188	112504191	12.063
TUT1	chr11	62575045	62592177	III	62590364	62590366	7.7061	III	62588427	62588428	7.7797
TWIST1	chr7	19020991	19117672	III	19028429	19028430	10.6971	III	19034948	19034953	8.68181
TXNDC8	chr9	110303521	110337884	III	110327385	110327387	7.44387	III	110314726	110314729	8.13238
TXNL1	chr18	56597208	56651600	III	56640682	56640687	9.62007	III	56619306	56619309	7.40578
UBE2D3	chr4	102794383	102868896	III	102829848	102829850	8.44736	III	102865363	102865366	7.87589
UBE2Q2	chr15	75843285	75901078	III	75899695	75899697	7.65265	III	75897463	75897464	9.32835
UBE2U	chr1	64203627	64267368	III	64258963	64258979	19.3667	III	64224441	64224445	9.75216
UBE3A	chr15	25333728	25439056	III	25361187	25361190	11.1573	III	25431490	25431491	14.0991
UBL3	chr13	29764371	29850684	III	29798078	29798083	14.7577	III	29781048	29781049	15.1175
UCHL1-AS1	chr4	41220074	41256727	III	41251185	41251186	8.49758	III	41227582	41227588	10.3262
UCHL3	chr13	75549480	75606020	III	75559331	75559332	12.218	III	75559284	75559287	12.5006
UCHL5	chr1	193012250	193060080	III	193027641	193027643	7.67674	III	193038412	193038413	10.8102
UGT2A3	chr4	68928463	68951791	III	68940061	68940069	10.5865	III	68940067	68940069	8.41671
UGT2B11	chr4	69004618	69214731	III	69038757	69038760	8.17472	III	69050962	69050965	10.3442
UGT2B15	chr4	68537413	68670628	III	68569674	68569678	7.79775	III	68589147	68589147	14.8648
UQCC1	chr20	35302566	35412141	III	35320053	35320054	7.68202	III	35404497	35404498	9.48797
USP15	chr12	62260338	62417431	III	62298403	62298405	9.5753	III	62298535	62298537	12.3786
USP26	chrX	133024631	133097109	III	133063161	133063163	7.4882	III	133038213	133038217	8.37193
USP30	chr12	109023089	109088026	III	109048376	109048378	9.01835	III	109045272	109045275	7.08295
USP31	chr16	23061406	23149270	III	23097453	23097454	7.55703	III	23068381	23068383	9.86821
USP46	chr4	52590972	52659335	III	52612044	52612045	11.274	III	52645176	52645180	9.73928
USP53	chr4	119212587	119295517	III	119227593	119227596	9.26284	III	119253129	119253134	7.73459
UTP20	chr12	101280109	101386616	III	101370180	101370187	13.9174	III	101366187	101366189	7.37779
UTS2B	chr3	191267168	191330536	III	191273114	191273118	8.67301	III	191293967	191293969	8.64092
VBP1	chrX	155197007	155239817	III	155200976	155200980	12.2431	III	155198701	155198705	9.27404
VLDLR	chr9	2621834	2660053	III	2637903	2637905	9.58218	III	2643348	2643351	8.73862
VMA21	chrX	151396515	151409364	III	151396831	151396833	9.44458	III	151404482	151404492	14.142
VPS11	chr11	119067692	119081978	III	119074989	119074995	8.471	III	119074230	119074232	7.34316
VPS45	chr1	150067293	150145327	III	150122093	150122095	8.71694	III	150120072	150120073	9.27914
VPS54	chr2	63892146	64019072	III	63895180	63895183	10.8436	III	64008402	64008404	11.7913
VSTM2A	chr7	54542325	54571080	III	54558401	54558403	10.498	III	54561986	54561994	9.59356
VSTM2A-OT1	chr7	54556970	54571726	III	54558401	54558403	10.498	III	54561986	54561994	9.59356
VSTM2B	chr19	29526499	29564479	III	29544484	29544486	7.62961	III	29529733	29529734	9.05239
VWC2L	chr2	214411065	214578959	III	214461144	214461148	7.01823	III	214451018	214451022	14.6746
WDR11-AS1	chr10	120761812	120851345	III	120822700	120822701	7.56536	III	120794752	120794753	8.43105
WDR17	chr4	176065834	176182818	III	176073749	176073750	9.83355	III	176118926	176118931	14.4455
WDR19	chr4	39182404	39285810	III	39243273	39243279	10.9854	III	39195323	39195324	8.76043
WDR3	chr1	117929720	117966542	III	117934565	117934570	11.2729	III	117957750	117957754	10.6799
WDR48	chr3	39051998	39096671	III	39061740	39061754	15.5822	III	39057771	39057772	12.0189
WDR63	chr1	84999147	85133138	III	85032839	85032842	7.90199	III	85043488	85043490	8.56849
XXbac-BPG246D15.9	chr6	32813767	32838822	III	32829974	32829976	7.1238	III	32820231	32820233	7.95969
XXbac-BPG308J9.3	chr6	29223973	29290440	III	29287375	29287377	8.01371	III	29276399	29276401	7.90611
Y_RNA	chr11	75837544	75837645	III	75837573	75837578	9.18985	III	38565985	38565987	8.66482
YAP1	chr11	102110461	102233423	III	102159240	102159241	8.41954	III	102175271	102175273	7.54428
YARS2	chr12	32727490	32755902	III	32728943	32728946	9.85553	III	32734766	32734767	12.4478
YEATS4	chr12	69359703	69390796	III	69375479	69375480	8.95377	III	69381613	69381618	10.9799
YWHAG	chr7	76326794	76359031	III	76345240	76345245	8.07968	III	76349856	76349861	7.81551
YWHAZ	chr8	100916525	100953388	III	100928151	100928154	7.23617	III	100946978	100946981	7.71444
ZBP1	chr20	57603846	57620576	III	57617018	57617022	8.41079	III	57605370	57605372	7.88364
ZBTB25	chr14	64449106	64505213	III	64475775	64475780	9.58979	III	64498925	64498927	9.78044
ZC2HC1A	chr8	78666047	78719765	III	78670045	78670047	8.57448	III	78693720	78693725	9.5219
ZC3H13	chr13	45954465	46052759	III	45981688	45981689	9.70671	III	45983484	45983486	10.1652
ZC4H2	chrX	64915802	65034713	III	64938522	64938524	8.36058	III	64938521	64938525	7.93364
ZCCHC6	chr9	86287733	86354454	III	86328357	86328360	8.21401	III	86321077	86321081	7.33666
ZDHHC13	chr11	19117099	19176422	III	19138336	19138344	10.6888	III	19144643	19144645	7.18883
ZFP69	chr1	40477215	40496343	III	40484723	40484730	9.69337	III	40494559	40494560	7.65763
ZHX3	chr20	41178448	41317672	III	41270247	41270252	10.0293	III	41218963	41218969	7.97657
ZIC4	chr3	147386046	147406860	III	147390928	147390971	20.7807	III	147396321	147396323	7.69362
ZNF10	chr12	133130575	133159465	III	133155046	133155048	7.34233	III	133133623	133133625	7.86703
ZNF169	chr9	94259311	94301454	III	94261190	94261191	7.54399	III	94279509	94279511	8.10899
ZNF227	chr19	44207547	44237268	III	44209833	44209838	8.88948	III	44219085	44219089	7.55378
ZNF254	chr19	24033405	24129961	III	24064601	24064604	7.269	III	24041675	24041677	7.37659
ZNF37BP	chr10	42513510	42552822	III	42534915	42534918	7.17247	III	42528258	42528269	14.2784
ZNF391	chr6	27374615	27403904	III	27380861	27380862	10.4355	III	27381506	27381512	10.5511
ZNF404	chr19	43872363	43901385	III	43899224	43899227	7.04185	III	43877659	43877661	7.58218
ZNF474	chr5	122129513	122179617	III	122152884	122152886	7.95946	III	122155053	122155055	9.10013
ZNF560	chr19	9466507	9498607	III	9484021	9484026	9.5242	III	9484066	9484067	11.6053
ZNF613	chr19	51879872	51948759	III	51884148	51884150	7.53366	III	51901679	51901682	7.67079
ZNF619	chr3	40477113	40490236	III	40480569	40480578	11.7962	III	40484216	40484218	7.78826
ZNF648	chr1	182054570	182061712	III	182059565	182059567	8.08009	III	182057331	182057332	10.055
ZNF663P	chr20	46414228	46459276	III	46436419	46436420	8.55516	III	46437722	46437724	7.52631
ZNF682	chr19	19997058	20039506	III	20010823	20010827	7.69308	III	20003009	20003011	7.69809
ZNF720	chr16	31713229	31794869	III	31721853	31721858	7.93379	III	31747638	31747641	14.7362
ZNF737	chr19	20535825	20565809	III	20555022	20555025	8.5487	III	20550585	20550588	7.26581
ZNF813	chr19	53467735	53496255	III	53476953	53476954	7.84939	III	53474416	53474417	7.63255
ZNF878	chr19	12043805	12052939	III	12051052	12051054	8.18354	III	12049094	12049095	7.27613
ZNHIT6	chr1	85649423	85708433	III	85686210	85686214	7.36473	III	85676323	85676325	9.0276
