# Supplementary material for: An Association Study of DNA Methylation and Gene Expression in Angelman Syndrome: A Bioinformatics Approach
Source: Int J Mol Sci. 2022 Aug 15;23(16):9139. doi: 10.3390/ijms23169139 (PMC9409443; doi:10.3390/ijms23169139)
Supplement: Supplementary file 1 [file ijms-23-09139-s001.zip › Supplementary Table S7_HypermethylatedGeneBody_Unique_UpregulatedRNA_AS.txt]

GenesSymbol	Control_SRR1523352(LN)	Control_SRR1523353(LN)	AS_SRR1523347(LN)	AS_SRR1523349(LN)	FoldChange(LN)	FoldChange	p-value	Delimeter	Gene	Gene_Start	Gene_End	Delimeter	Female_SegmentStart	Female_SegmentEnd	Female_SegmentScore	Delimeter	Male_SegmentStart	Male_SegmentEnd	Male_SegmentScore
POSTN	5.68698	4.9531	10.3094	7.10332	3.38632	29.55698219	7.18E-06	III	chr13	37562583	37598844	III	37567110	37567113	7.35213	III	37567110	37567114	7.06329
GDA	2.06124	0.824621	5.6349	3.16989	2.9594645	19.28764046	0.001886398	III	chr9	72114595	72257193	III	72213530	72213532	9.28036	III	72126964	72126966	7.32536
PLSCR1	3.01946	1.97414	5.80513	4.48746	2.649495	14.14689266	0.003015703	III	chr3	146515180	146544864	III	146519180	146519185	10.8899	III	146527077	146527082	12.3428
ATP6V1D	4.53211	3.1481	6.16353	5.83997	2.161645	8.685413419	0.002755715	III	chr14	67294371	67360265	III	67318782	67318784	8.56507	III	67321352	67321354	9.60505
FSTL1	6.97167	6.1506	8.95183	8.34141	2.085485	8.048494055	0.001446937	III	chr3	120392293	120451253	III	120414103	120414105	7.62353	III	120413942	120413950	10.0486
GBP5	1.4955	2.13431	3.98609	3.76785	2.062065	7.862188478	0.004993293	III	chr1	89258950	89272804	III	89272569	89272579	16.6367	III	89262350	89262354	9.04158
NOMO3	5.80691	4.68909	5.81669	5.53493	0.42781	1.533894613	6.39E-08	III	chr16	16232495	16294814	III	16254576	16254581	7.35917	III	16239034	16239035	8.04216
