# Supplementary material for: An Association Study of DNA Methylation and Gene Expression in Angelman Syndrome: A Bioinformatics Approach
Source: Int J Mol Sci. 2022 Aug 15;23(16):9139. doi: 10.3390/ijms23169139 (PMC9409443; doi:10.3390/ijms23169139)
Supplement: Supplementary file 1 [file ijms-23-09139-s001.zip › Supplementary Table S8_HypomethylatedGeneBody_Unique_AS.txt]

GeneSymbol	Gene_Chr	Gene_Start	Gene_End	Delimeter	Female_SegmentStart	Female_SegmentEnd	Female_SegmentScore	Delimeter	Male_SegmentStart	Male_SegmentEnd	Male_SegmentScore
A1BG-AS1	chr19	58347751	58355183	III	58350050	58350050	7.73833	III	58348169	58348169	7.15194
A2M	chr12	9067664	9116229	III	9102671	9102671	11.3776	III	9069041	9069041	15.6654
A2ML1	chr12	8822472	8887001	III	8831624	8831624	10.1342	III	8866259	8866259	12.9886
A3GALT2	chr1	33306766	33321098	III	33307418	33307418	10.1341	III	33308431	33308431	12.9396
A4GALT	chr22	42692121	42721298	III	42692966	42692966	7.85417	III	42693187	42693188	7.25988
AAAS	chr12	53307456	53324864	III	53310248	53310248	14.1467	III	53312304	53312304	13.0552
AACS	chr12	125065379	125143333	III	125100945	125100945	12.6466	III	125126114	125126114	10.0823
AACSP1	chr5	178764861	178818435	III	178765822	178765822	10.6827	III	178766067	178766067	13.4026
AADACL3	chr1	12716115	12728759	III	12716408	12716408	11.6793	III	12716132	12716132	13.0944
AAED1	chr9	96639577	96655303	III	96639816	96639819	7.9548	III	96647576	96647576	9.90892
AAMDC	chr11	77821109	77918432	III	77838905	77838905	18.4614	III	77835656	77835656	17.4801
AAR2	chr20	36236459	36270918	III	36237942	36237943	9.28909	III	36258543	36258543	11.233
AARSD1	chr17	42950526	42964498	III	42950636	42950636	9.59244	III	42954528	42954528	14.222
AASDH	chr4	56338287	56387508	III	56339291	56339291	13.9414	III	56339291	56339291	12.2882
AATF	chr17	36948875	37056871	III	36959014	36959014	8.55564	III	36968343	36968343	14.7355
AATK	chr17	81117295	81166077	III	81120888	81120891	8.06704	III	81122476	81122476	7.72108
ABAT	chr16	8674565	8784575	III	8711223	8711223	9.36998	III	8732463	8732463	9.51095
ABCA13	chr7	48171458	48647496	III	48172654	48172654	12.293	III	48172689	48172690	8.52412
ABCA17P	chr16	2339150	2426699	III	2344138	2344138	10.8277	III	2346708	2346708	10.309
ABCA2	chr9	137007227	137028922	III	137007618	137007623	7.88002	III	137014281	137014284	10.0114
ABCA3	chr16	2275881	2340746	III	2278185	2278185	8.58984	III	2275970	2275970	9.85832
ABCA4	chr1	93992835	94121132	III	94010348	94010348	13.5994	III	94069537	94069537	11.2941
ABCA7	chr19	1040101	1065572	III	1042396	1042396	7.92684	III	1046613	1046613	8.27835
ABCA8	chr17	68867292	68955392	III	68917036	68917036	7.6416	III	68876170	68876170	17.1068
ABCA9-AS1	chr17	68944531	69042784	III	68994166	68994167	8.00381	III	68944691	68944693	10.5915
ABCB1	chr7	87503633	87713323	III	87624983	87624983	7.18334	III	87610948	87610948	20.8154
ABCB11	chr2	168922938	169031322	III	168939936	168939936	20.315	III	168941976	168941976	18.7579
ABCB5	chr7	20615207	20777038	III	20630753	20630753	16.1562	III	20615529	20615529	17.1628
ABCB8	chr7	151028422	151047782	III	151029171	151029171	8.73493	III	151033911	151033911	11.0414
ABCB9	chr12	122920951	122981649	III	122926615	122926615	10.2506	III	122925563	122925563	9.71973
ABCC1	chr16	15949577	16143074	III	15955314	15955314	13.2336	III	15957141	15957142	8.62434
ABCC11	chr16	48166910	48247568	III	48168751	48168751	10.2208	III	48169434	48169434	12.2368
ABCC2	chr10	99782732	99852192	III	99782830	99782830	12.974	III	99794084	99794084	14.3974
ABCC3	chr17	50634777	50692252	III	50657312	50657312	8.55761	III	50657279	50657279	8.01609
ABCC5	chr3	183919934	184018015	III	183921419	183921419	15.7137	III	183934033	183934034	8.44747
ABCC6	chr16	16148928	16223522	III	16205783	16205783	8.1696	III	16150703	16150703	8.25183
ABCC6P1	chr16	18571162	18598328	III	18592616	18592616	11.7052	III	18578473	18578473	12.7883
ABCD1	chrX	153724868	153744762	III	153737262	153737262	11.2855	III	153730120	153730120	12.1427
ABCD3	chr1	94418455	94518666	III	94489832	94489833	10.5749	III	94457962	94457962	19.4916
ABCF2	chr7	151207837	151227230	III	151208045	151208045	11.5285	III	151223299	151223299	11.258
ABCG1	chr21	42199689	42297244	III	42200945	42200945	9.32205	III	42216196	42216196	9.32875
ABCG2	chr4	88090264	88231322	III	88099102	88099102	16.7151	III	88116833	88116833	12.7854
ABCG8	chr2	43838964	43878466	III	43842170	43842170	11.3165	III	43863395	43863395	10.4108
ABHD12	chr20	25294743	25390983	III	25309684	25309684	9.07301	III	25311910	25311910	9.20272
ABHD15-AS1	chr17	29560547	29707090	III	29569785	29569785	10.788	III	29590505	29590505	11.4509
ABHD16B	chr20	63861213	63863306	III	63861498	63861502	7.30507	III	63861900	63861905	11.4841
ABHD17A	chr19	1876810	1885547	III	1877088	1877088	7.5799	III	1877065	1877065	11.7566
ABHD17AP3	chr1	214605470	214608840	III	214605616	214605620	10.8059	III	214605780	214605780	16.0438
ABHD17AP4	chr22	20667836	20670984	III	20667857	20667859	9.40685	III	20670288	20670288	9.76514
ABHD17AP6	chr17	20814620	20844257	III	20825015	20825015	9.82713	III	20844066	20844066	9.57535
ABHD17C	chr15	80679684	80755621	III	80693389	80693389	12.5811	III	80707013	80707013	12.3779
ABHD2	chr15	89087459	89202360	III	89136965	89136965	17.2635	III	89199128	89199128	10.9853
ABHD3	chr18	21650897	21704805	III	21657148	21657148	14.5532	III	21662017	21662017	9.41606
ABHD5	chr3	43690113	43734371	III	43690215	43690220	9.43335	III	43712885	43712885	14.2786
ABHD6	chr3	58237506	58295693	III	58290823	58290823	12.6392	III	58246264	58246264	11.7102
ABHD8	chr19	17292131	17310236	III	17295042	17295042	7.94539	III	17294299	17294299	10.9415
ABI1	chr10	26746593	26861087	III	26808993	26808998	8.30762	III	26817265	26817265	12.5322
ABI2	chr2	203328219	203447723	III	203329798	203329799	7.42588	III	203331870	203331870	13.8846
ABI3	chr17	49210227	49223225	III	49211632	49211635	9.62833	III	49214435	49214436	10.4219
ABL1	chr9	130713946	130887675	III	130724008	130724008	7.82967	III	130722033	130722033	11.1151
ABLIM2	chr4	7965310	8158832	III	7966206	7966206	9.47432	III	7965426	7965426	11.4164
ABLIM3	chr5	149141483	149260542	III	149149307	149149307	17.8084	III	149180513	149180513	15.5896
ABO	chr9	133250401	133275214	III	133273735	133273735	10.8642	III	133251615	133251615	11.2211
ABR	chr17	1003518	1229021	III	1003574	1003574	7.05806	III	1005299	1005299	7.6455
ABTB2	chr11	34150988	34358008	III	34160229	34160229	8.82962	III	34160420	34160420	8.80403
AC002056.3	chr22	50754675	50755434	III	50755094	50755094	8.9973	III	50755407	50755407	11.1213
AC002056.5	chr22	50740593	50743520	III	50742401	50742401	11.7072	III	50743092	50743092	9.48594
AC002128.5	chr19	35251440	35253639	III	35251840	35251840	9.58119	III	35251840	35251840	12.3158
AC002398.9	chr19	35745678	35754519	III	35746575	35746575	14.122	III	35746344	35746344	8.9585
AC002451.3	chr7	95596682	95613719	III	95597859	95597859	12.8273	III	95599910	95599910	16.652
AC002463.3	chr7	112622378	112708080	III	112692452	112692452	17.2375	III	112636177	112636177	14.5627
AC002480.2	chr7	22649960	22665533	III	22664610	22664613	12.4492	III	22663859	22663859	25.0008
AC002480.5	chr7	22571607	22661792	III	22613822	22613822	17.0858	III	22587351	22587351	16.4255
AC002985.3	chr19	18907013	18934397	III	18907471	18907471	10.607	III	18914817	18914817	9.34134
AC003006.7	chr19	57682045	57753575	III	57702669	57702669	12.5121	III	57704952	57704952	12.3777
AC003991.3	chr7	88219359	88304367	III	88231085	88231085	18.4812	III	88221611	88221611	21.1086
AC004053.1	chr4	104490965	104697592	III	104565456	104565456	17.9039	III	104604084	104604084	9.77118
AC004076.9	chr19	57437970	57477536	III	57462934	57462934	11.3627	III	57442769	57442769	12.0779
AC004158.3	chr16	72425948	72533892	III	72519860	72519860	17.2533	III	72426349	72426349	15.7872
AC004231.2	chr17	40921430	40975926	III	40954795	40954795	10.6874	III	40948708	40948708	14.5472
AC004237.1	chr5	132688681	132723725	III	132689026	132689026	12.2995	III	132693930	132693937	10.8544
AC004381.7	chr16	20743663	20766620	III	20765712	20765712	14.5008	III	20766301	20766301	17.1071
AC004490.1	chr19	2212029	2215565	III	2212823	2212823	10.2195	III	2213406	2213406	7.31707
AC004538.3	chr7	11180902	11520175	III	11190100	11190100	9.18501	III	11414339	11414339	23.1121
AC004540.5	chr7	26398593	26494256	III	26435922	26435922	14.9698	III	26408017	26408017	9.5151
AC004702.2	chr17	20185082	20322973	III	20238957	20238957	11.532	III	20204611	20204611	17.9321
AC004754.3	chr16	249547	269943	III	249968	249968	10.3502	III	249807	249807	9.91299
AC004791.2	chr19	15851993	15864904	III	15854291	15854291	11.6884	III	15860017	15860017	7.15617
AC004813.1	chr12	119918001	119918375	III	119918130	119918131	7.75771	III	119918331	119918334	11.7324
AC004840.8	chr7	2384121	2388597	III	2385020	2385020	7.77319	III	2385339	2385339	10.1057
AC004854.4	chr7	44848416	44849568	III	44848731	44848731	12.3646	III	44848731	44848731	11.9158
AC004870.3	chr7	47000620	47079128	III	47032054	47032054	11.1054	III	47013626	47013626	12.1647
AC004870.4	chr7	46969702	47027481	III	46980486	46980486	13.8905	III	46981885	46981885	16.587
AC004951.5	chr7	43984994	43990207	III	43985227	43985227	12.8755	III	43989404	43989404	14.2463
AC004951.6	chr7	44004046	44007866	III	44007178	44007178	12.5597	III	44004099	44004099	8.30951
AC004980.7	chr7	76549360	76627982	III	76617616	76617616	10.2251	III	76615894	76615894	9.19382
AC004985.12	chr7	43961590	43973325	III	43964844	43964844	11.3824	III	43963698	43963698	17.2394
AC005037.3	chr2	200963263	201009102	III	200964023	200964023	21.471	III	200964023	200964023	15.9232
AC005042.5	chr2	158685903	158753775	III	158720294	158720294	15.2705	III	158735836	158735837	9.2329
AC005077.5	chr7	76173733	76177205	III	76177044	76177045	7.43563	III	76176565	76176565	13.5758
AC005224.2	chr17	14210488	14217922	III	14210521	14210521	11.3921	III	14212381	14212381	10.857
AC005237.4	chr2	241015599	241064116	III	241047411	241047411	10.5962	III	241027765	241027765	10.6827
AC005264.2	chr19	3141576	3155175	III	3143883	3143883	7.37836	III	3151443	3151443	7.39841
AC005281.1	chr7	12496429	12541910	III	12512612	12512612	13.9009	III	12500634	12500634	24.6022
AC005355.1	chr5	134436711	134492519	III	134447355	134447355	18.6045	III	134464551	134464551	11.92
AC005358.3	chr17	12671862	12706135	III	12671975	12671975	10.4092	III	12677435	12677435	16.8743
AC005394.1	chr19	28602379	28648303	III	28603175	28603175	9.48671	III	28645388	28645388	18.3707
AC005481.5	chr7	157614023	157618765	III	157616302	157616302	8.53064	III	157616665	157616665	8.30292
AC005537.2	chr7	42954135	43113931	III	43112128	43112129	8.23947	III	43012615	43012615	19.5298
AC005562.1	chr17	30576464	30672789	III	30579770	30579770	16.7793	III	30577315	30577316	7.95795
AC005592.2	chr5	142325293	142672001	III	142332776	142332776	10.6258	III	142325390	142325390	10.6746
AC005606.14	chr16	1984877	1990357	III	1985562	1985562	8.00727	III	1985397	1985397	9.24348
AC005609.16	chr5	140788457	140822193	III	140789225	140789225	13.5622	III	140795028	140795028	8.94871
AC005754.7	chr5	141100242	141174391	III	141107148	141107148	15.4962	III	141101289	141101289	10.263
AC005775.2	chr19	490046	507833	III	499698	499703	8.15782	III	498345	498345	7.5171
AC005789.9	chr19	38385522	38386759	III	38385646	38385646	10.7126	III	38385646	38385646	10.4138
AC005808.3	chr20	53608354	53634590	III	53610246	53610246	9.5485	III	53608435	53608435	12.3151
AC005822.1	chr17	16616848	16617881	III	16617795	16617795	13.0992	III	16617860	16617861	10.4181
AC005863.2	chr17	14834638	14900554	III	14895449	14895449	15.9976	III	14838123	14838123	20.2256
AC006050.2	chr17	30573471	30577000	III	30573942	30573942	16.3827	III	30575788	30575788	11.6139
AC006116.13	chr19	56342432	56343419	III	56343089	56343089	7.80091	III	56342678	56342678	14.2824
AC006116.20	chr19	56272769	56310450	III	56273205	56273205	13.7885	III	56291915	56291916	8.9098
AC006126.3	chr19	45187388	45216933	III	45214365	45214365	8.30575	III	45194092	45194092	7.33456
AC006196.1	chr2	194730595	194761435	III	194735153	194735153	20.028	III	194738731	194738731	20.8108
AC006277.2	chr19	2915146	2926807	III	2916573	2916573	7.35743	III	2919698	2919698	8.5566
AC006372.4	chr7	157466231	157499716	III	157471252	157471252	7.35256	III	157466856	157466856	7.27473
AC006380.3	chr7	31414645	31421286	III	31419925	31419925	12.0745	III	31414928	31414928	18.7604
AC006486.9	chr19	42234583	42255132	III	42235739	42235739	13.204	III	42243765	42243765	10.4011
AC006547.13	chr22	20058030	20070569	III	20069403	20069403	11.57	III	20058343	20058343	12.7147
AC006995.8	chr7	73104201	73111140	III	73104992	73104992	8.74396	III	73110413	73110413	7.23942
AC007003.1	chr7	76902491	76919191	III	76917541	76917541	10.8038	III	76916120	76916120	10.5272
AC007038.7	chr2	210030733	210064356	III	210032085	210032085	16.8898	III	210033590	210033590	16.2386
AC007040.6	chr2	70994510	71002754	III	70996371	70996371	11.5085	III	70995860	70995860	10.7136
AC007040.8	chr2	71002531	71064743	III	71019579	71019579	12.9169	III	71014216	71014216	8.9095
AC007091.1	chr7	19353534	19578606	III	19427298	19427299	13.0598	III	19418432	19418432	17.7728
AC007106.1	chr4	27967723	27985063	III	27969938	27969938	17.5977	III	27975313	27975313	8.41013
AC007128.1	chr7	8262264	8344516	III	8309220	8309220	20.8287	III	8312960	8312960	14.7549
AC007131.1	chr2	59217708	59279400	III	59219714	59219714	19.9165	III	59219678	59219678	15.6432
AC007163.2	chr2	200682822	200683196	III	200682846	200682852	10.2222	III	200683155	200683155	8.77134
AC007192.6	chr19	18144522	18151691	III	18144615	18144615	10.9072	III	18145014	18145014	12.6151
AC007193.6	chr19	46101122	46196218	III	46102205	46102208	16.7241	III	46124119	46124119	16.3868
AC007204.2	chr19	19900968	19963464	III	19902021	19902021	13.2471	III	19960538	19960538	15.4819
AC007228.11	chr19	56545566	56567411	III	56547207	56547207	21.0523	III	56546235	56546235	20.9872
AC007228.5	chr19	56672268	56684653	III	56683989	56683989	9.57756	III	56673926	56673926	12.5886
AC007246.3	chr2	39436637	39665343	III	39449272	39449272	7.6534	III	39439133	39439133	14.2921
AC007285.6	chr7	29988600	30025660	III	29988640	29988641	8.16748	III	30004001	30004001	18.8279
AC007319.1	chr2	187003220	187554663	III	187003403	187003406	10.6338	III	187003383	187003383	14.6038
AC007389.1	chr2	65500993	65502138	III	65501953	65501953	12.2641	III	65501094	65501094	13.9079
AC007389.3	chr2	65589566	65640177	III	65592276	65592276	10.8235	III	65600707	65600709	7.19977
AC007392.3	chr2	66574030	66730157	III	66583711	66583711	12.3421	III	66622691	66622691	17.3982
AC007405.4	chr2	170723086	170770768	III	170724474	170724474	10.4433	III	170741127	170741127	12.0318
AC007563.5	chr2	216694464	216994079	III	216731885	216731885	10.5771	III	216788278	216788278	12.4682
AC007682.1	chr2	51032601	52407917	III	51033552	51033552	16.8091	III	51032781	51032781	13.7983
AC007796.1	chr19	31348881	31417794	III	31353057	31353057	9.48657	III	31393779	31393779	13.6058
AC008060.7	chr7	155382076	155396356	III	155382815	155382815	7.95774	III	155382688	155382688	7.35418
AC008074.1	chr2	64552771	64592133	III	64565028	64565028	14.2734	III	64575442	64575442	15.9386
AC008074.3	chr2	64395220	64453798	III	64415541	64415541	14.9971	III	64417477	64417477	24.2183
AC008268.2	chr2	95789654	95800166	III	95791364	95791364	11.5786	III	95789681	95789681	11.148
AC008271.1	chr2	15690782	15744339	III	15701366	15701366	8.98131	III	15693890	15693890	13.0998
AC008592.4	chr5	95835943	95852721	III	95840102	95840102	10.9064	III	95851022	95851022	23.0284
AC008623.1	chr19	45938139	45938282	III	45938278	45938278	12.3087	III	45938278	45938278	11.4494
AC008694.3	chr5	157682985	157690266	III	157690209	157690209	10.8773	III	157688713	157688713	18.6839
AC008753.6	chr19	53854581	53869107	III	53855294	53855294	10.1195	III	53856997	53856997	14.3251
AC008940.1	chr5	56770799	56772303	III	56771288	56771288	12.9952	III	56771019	56771019	12.1063
AC008982.2	chr19	38844729	38845499	III	38845146	38845147	10.2284	III	38845326	38845326	8.12495
AC008984.2	chr19	54308915	54337168	III	54310318	54310318	10.8226	III	54312044	54312044	9.28199
AC009005.2	chr19	567212	572228	III	567267	567267	7.75606	III	567793	567793	8.1664
AC009065.4	chr16	2253737	2262342	III	2253944	2253944	9.91747	III	2262229	2262236	8.75043
AC009120.6	chr16	74305127	74335346	III	74322677	74322677	12.6049	III	74322948	74322948	12.0123
AC009133.17	chr16	29745247	29748299	III	29745687	29745687	8.81397	III	29748279	29748279	9.79468
AC009228.1	chr2	24214381	24221516	III	24215388	24215388	16.8672	III	24215903	24215903	14.8547
AC009237.8	chr2	95525345	95532405	III	95525367	95525367	18.0393	III	95529982	95529982	17.4596
AC009262.2	chr7	34209526	34256343	III	34209928	34209928	12.7307	III	34213042	34213042	18.1908
AC009299.2	chr2	161222785	161308303	III	161237002	161237002	11.8292	III	161228388	161228388	20.8971
AC009303.1	chr2	117995397	118055033	III	118022156	118022156	13.7656	III	118010156	118010156	23.1421
AC009487.5	chr2	161424015	161428774	III	161427339	161427339	20.5303	III	161425471	161425471	16.6858
AC009501.4	chr2	63043922	63048640	III	63047481	63047481	11.1281	III	63048437	63048437	10.2535
AC009784.3	chr7	136092925	136437426	III	136106998	136106998	15.3855	III	136107686	136107686	20.5589
AC009948.5	chr2	178413939	178440243	III	178438471	178438471	16.38	III	178424194	178424194	23.8256
AC009950.2	chr2	230121370	230174223	III	230135208	230135208	10.9872	III	230149398	230149398	12.7085
AC010127.3	chr2	165957399	166301784	III	166026882	166026884	15.643	III	165961258	165961258	22.2763
AC010136.2	chr2	217978707	217992615	III	217982127	217982127	10.6693	III	217991657	217991657	11.9847
AC010145.4	chr2	15997049	16062885	III	16002040	16002040	9.14464	III	16010795	16010795	12.4065
AC010148.1	chr2	234834315	234913384	III	234837198	234837198	10.3912	III	234836388	234836388	13.04
AC010149.4	chr2	230520594	230580006	III	230537412	230537412	11.1532	III	230539113	230539113	18.9509
AC010423.1	chr5	103430406	103526618	III	103482247	103482247	22.7738	III	103500509	103500509	17.4649
AC010468.2	chr5	111265809	111270089	III	111267443	111267443	15.6554	III	111267434	111267434	18.3607
AC010504.2	chr19	34348356	34359412	III	34356185	34356185	8.78676	III	34348711	34348711	10.7984
AC010547.9	chr16	71447600	71489311	III	71475877	71475877	12.2633	III	71448296	71448296	15.3456
AC010641.1	chr19	397589	399173	III	398324	398324	7.56487	III	398475	398475	9.04498
AC010642.1	chr19	58278966	58315197	III	58290085	58290085	12.4633	III	58289208	58289208	12.3423
AC010646.3	chr19	17235940	17255448	III	17236433	17236433	8.19449	III	17244250	17244250	7.2237
AC010729.1	chr2	5696220	5708095	III	5700712	5700712	11.2566	III	5706671	5706671	7.22527
AC010761.13	chr17	28670054	28672804	III	28670800	28670800	7.25299	III	28670814	28670814	9.55568
AC010761.6	chr17	28732963	28743102	III	28736340	28736340	10.8192	III	28740673	28740673	12.2337
AC010884.1	chr2	104936411	105038496	III	104946102	104946102	13.6248	III	104942607	104942607	9.16974
AC011239.1	chr2	23507043	23524344	III	23511415	23511415	9.63852	III	23512603	23512609	8.21307
AC011286.1	chr2	236733382	236754363	III	236733899	236733899	12.9932	III	236734243	236734243	12.0708
AC011288.2	chr7	13101391	13704149	III	13111129	13111130	13.4334	III	13167929	13167929	30.8399
AC011513.3	chr19	41708612	41761282	III	41741252	41741252	11.1621	III	41741723	41741723	13.4209
AC011513.4	chr19	41757898	41786893	III	41758874	41758874	9.63616	III	41760060	41760060	15.8575
AC011523.2	chr19	50830530	50851089	III	50848888	50848888	10.672	III	50843931	50843931	14.0065
AC011524.1	chr19	28883430	28953245	III	28888258	28888258	9.59874	III	28929721	28929721	13.4633
AC011718.4	chr22	18650023	18653617	III	18650240	18650240	7.67508	III	18650367	18650367	12.6355
AC011752.1	chr2	21317660	21561313	III	21326128	21326129	7.84017	III	21425662	21425662	19.3553
AC011997.1	chr2	197693106	197774823	III	197695523	197695525	7.3278	III	197693607	197693608	9.72129
AC011998.1	chr2	177953111	178011989	III	177960129	177960129	12.5757	III	177964567	177964567	9.68765
AC012322.1	chr16	64242608	64343909	III	64264041	64264041	13.98	III	64243454	64243454	25.155
AC012358.8	chr2	55282350	55346049	III	55296910	55296910	12.5704	III	55313347	55313347	19.9966
AC012593.1	chr2	34799850	35185689	III	34813752	34813752	24.7819	III	34801004	34801004	23.3875
AC012613.2	chr5	149216523	149276805	III	149269735	149269735	7.51273	III	149275567	149275567	13.9784
AC012668.2	chr2	215533133	215713895	III	215535093	215535093	10.9741	III	215536535	215536535	13.1787
AC013269.3	chr2	130515997	130526691	III	130525315	130525315	12.3215	III	130521247	130521247	11.5784
AC013269.4	chr2	130530275	130537182	III	130531191	130531191	7.76828	III	130534458	130534458	18.9474
AC013271.3	chr2	109933161	109985124	III	109935291	109935291	9.701	III	109933949	109933949	10.6605
AC013463.2	chr2	164912312	165208261	III	164946290	164946290	17.9919	III	164935543	164935543	16.7832
AC013472.4	chr2	26950308	27009807	III	26959834	26959834	10.5113	III	26956155	26956155	12.0289
AC015849.19	chr17	35816717	35830293	III	35816912	35816912	14.0654	III	35825899	35825903	7.49071
AC015922.5	chr17	15829369	15864153	III	15834432	15834432	8.46201	III	15836812	15836812	15.3001
AC015922.6	chr17	15806241	15817742	III	15811429	15811429	8.36383	III	15806365	15806365	15.7862
AC015923.1	chr17	63381231	63414312	III	63405071	63405071	14.0802	III	63387242	63387242	14.5936
AC016142.1	chr3	150819598	150819972	III	150819622	150819628	11.1043	III	150819897	150819897	11.4931
AC016292.1	chr17	1181893	1185086	III	1184323	1184323	11.1688	III	1182390	1182390	8.7738
AC016577.1	chr5	156658587	156660435	III	156659481	156659481	12.5566	III	156659391	156659391	14.9801
AC016582.2	chr19	37823722	37855215	III	37854369	37854369	14.2848	III	37826177	37826177	12.0121
AC016682.1	chr2	150171423	150301080	III	150182329	150182329	12.4289	III	150173851	150173851	26.5512
AC016700.2	chr2	70089721	70096100	III	70089751	70089751	10.8695	III	70090990	70090990	16.4099
AC016723.4	chr2	167814774	167941144	III	167820573	167820573	15.3252	III	167821655	167821655	12.5829
AC016735.3	chr2	43041193	43043782	III	43042392	43042392	8.30661	III	43041748	43041748	9.68389
AC016738.4	chr2	100993676	101002244	III	100998439	100998440	7.23192	III	100998261	100998261	10.3363
AC016768.1	chr2	23018125	23199056	III	23019028	23019028	10.2125	III	23063992	23063992	13.8135
AC016831.7	chr7	130853720	130928649	III	130908121	130908121	10.0091	III	130902308	130902309	8.68666
AC016910.1	chr2	143937073	143964156	III	143946642	143946649	11.401	III	143952178	143952178	15.2007
AC017002.1	chr2	111491273	111570974	III	111493543	111493543	9.34624	III	111513782	111513782	15.7262
AC017060.1	chr7	17463445	17558909	III	17482986	17482994	11.2302	III	17475499	17475499	18.8237
AC017081.2	chr2	206410087	206410909	III	206410849	206410852	18.994	III	206410832	206410832	15.5377
AC018359.1	chr3	34159334	34562877	III	34413248	34413248	7.46901	III	34263884	34263884	24.7757
AC018685.1	chr2	2641989	2656630	III	2650346	2650346	9.19598	III	2642176	2642176	10.0912
AC018717.1	chr2	198882573	199071791	III	198898643	198898646	7.74757	III	198906519	198906519	7.91271
AC018804.7	chr2	130229379	130232106	III	130230991	130230991	16.275	III	130231833	130231833	9.4654
AC018816.3	chr3	4814294	4887293	III	4820086	4820087	8.02135	III	4843461	4843461	18.9747
AC018866.1	chr2	120686635	120710517	III	120690218	120690218	9.92188	III	120688453	120688453	12.029
AC018878.3	chr2	106179542	106183797	III	106181489	106181489	16.5538	III	106182316	106182317	13.9642
AC018890.6	chr2	174547141	174774827	III	174547504	174547504	14.9686	III	174548366	174548366	12.7166
AC019117.1	chr7	17374867	17466664	III	17414439	17414439	18.7115	III	17377025	17377025	20.1496
AC019118.3	chr2	3131581	3145780	III	3145705	3145705	10.209	III	3135638	3135638	9.33613
AC022098.2	chr19	14163039	14163183	III	14163083	14163083	10.2828	III	14163075	14163075	13.8002
AC022154.7	chr19	48619272	48624132	III	48622835	48622835	7.36589	III	48620486	48620486	11.6999
AC022182.1	chr8	60910053	60966557	III	60952053	60952053	9.75356	III	60964576	60964576	14.1253
AC022816.2	chr17	14374139	14421026	III	14374835	14374835	9.21998	III	14387004	14387004	12.5025
AC023347.1	chr2	126308510	126343992	III	126340148	126340148	14.4365	III	126308808	126308816	38.4277
AC024592.12	chr19	5866171	5903787	III	5869412	5869412	9.45023	III	5873504	5873504	9.08858
AC024592.9	chr19	5847467	5858239	III	5853422	5853422	9.41563	III	5857230	5857230	7.08964
AC024937.2	chr3	196044695	196045254	III	196045045	196045045	12.2197	III	196044862	196044862	12.4415
AC025627.7	chr17	19579943	19596058	III	19588754	19588754	8.53017	III	19586143	19586143	10.7231
AC026150.8	chr15	30540093	30545969	III	30540114	30540114	7.93033	III	30541736	30541736	8.93951
AC026167.1	chr3	6148484	6365885	III	6195361	6195361	18.6281	III	6200197	6200202	19.5349
AC026185.1	chr3	11488300	11488473	III	11488319	11488319	10.4749	III	11488328	11488328	16.5372
AC027119.1	chr3	5962842	6124120	III	5962961	5962961	18.2268	III	5971637	5971637	28.7979
AC027601.1	chr17	81228707	81233983	III	81228943	81228943	8.93257	III	81228933	81228933	7.80229
AC053503.11	chr2	219482073	219516877	III	219491287	219491287	8.72177	III	219483146	219483146	12.4813
AC055733.1	chr3	130868872	130869246	III	130869116	130869116	11.6041	III	130869213	130869213	11.3931
AC060834.2	chr7	9726241	9728272	III	9726246	9726246	11.0284	III	9727038	9727038	18.1826
AC061992.2	chr17	78315729	78347798	III	78315783	78315783	7.25493	III	78318585	78318585	8.64837
AC062028.1	chr2	11105317	11132821	III	11130564	11130564	9.19189	III	11115078	11115078	9.22543
AC064834.1	chr2	195448532	195478925	III	195449627	195449627	20.2187	III	195451686	195451686	20.2487
AC064874.1	chr2	235773855	235783387	III	235777496	235777496	11.0265	III	235774308	235774308	9.67093
AC067956.1	chr2	220450679	220704566	III	220492872	220492872	13.7334	III	220520147	220520147	23.6684
AC067959.1	chr2	21221175	21970959	III	21270232	21270232	12.6741	III	21221598	21221598	14.1341
AC067969.2	chr19	38535517	38537128	III	38535880	38535880	10.854	III	38536037	38536037	9.67653
AC068499.10	chr19	18204730	18220480	III	18212216	18212216	11.0361	III	18207804	18207804	12.7196
AC068522.4	chr8	58588420	58588764	III	58588501	58588506	12.5707	III	58588598	58588598	20.1301
AC068533.7	chr7	66087761	66152277	III	66092946	66092947	9.27262	III	66108401	66108402	10.0172
AC068831.10	chr15	91022619	91036611	III	91025546	91025546	9.06615	III	91023872	91023872	11.4213
AC069213.1	chr3	195614947	195620233	III	195616484	195616484	9.91962	III	195616855	195616860	10.9009
AC069368.3	chr15	64841883	64930920	III	64860769	64860769	11.7726	III	64887688	64887688	9.47949
AC072061.2	chr7	39816549	39868140	III	39827617	39827617	12.8748	III	39820021	39820021	18.0928
AC072062.1	chr2	214810229	214963274	III	214836135	214836137	14.9065	III	214818815	214818815	18.5107
AC072062.3	chr2	215004782	215085488	III	215040535	215040536	15.9625	III	215014037	215014037	21.6113
AC073071.1	chr7	109521981	109597166	III	109593976	109593976	22.895	III	109534068	109534068	23.446
AC073094.4	chr7	1267353	1269267	III	1269163	1269163	9.04167	III	1268172	1268172	12.46
AC073130.3	chr7	116237929	116327896	III	116319680	116319680	22.235	III	116251541	116251544	18.9259
AC073218.1	chr2	34383788	34635340	III	34405489	34405489	15.9524	III	34390254	34390254	21.6332
AC073333.8	chr7	16695871	16719898	III	16697236	16697237	13.5138	III	16713558	16713558	18.9221
AC073343.13	chr7	6663974	6708901	III	6672261	6672261	10.9553	III	6665251	6665251	8.07621
AC073610.5	chr12	48921963	48939663	III	48926468	48926468	11.7956	III	48926588	48926588	15.8574
AC073635.5	chr7	77246340	77258123	III	77256501	77256501	14.1519	III	77256735	77256735	15.5919
AC073842.19	chr7	100130964	100140439	III	100135463	100135463	9.6657	III	100134700	100134703	12.7624
AC073869.20	chr2	131442644	131444587	III	131443957	131443957	12.0843	III	131443129	131443132	13.9227
AC073957.15	chr7	1029025	1043891	III	1035956	1035956	9.96467	III	1037770	1037771	12.2661
AC074117.10	chr2	27356246	27367622	III	27358953	27358954	9.67751	III	27357557	27357557	10.9857
AC074289.1	chr2	64143239	64252859	III	64165383	64165383	18.1312	III	64151154	64151155	17.962
AC074363.1	chr2	167293171	167558333	III	167318050	167318055	16.3727	III	167346633	167346633	22.1004
AC074391.1	chr2	65436711	66084639	III	65502644	65502644	12.3406	III	65515594	65515594	15.5924
AC079135.1	chr2	236167447	236294927	III	236177165	236177165	9.37929	III	236205822	236205822	10.1887
AC079305.11	chr2	176990508	177164516	III	177008602	177008602	13.1461	III	177032283	177032283	18.1405
AC079354.5	chr2	202178660	202179391	III	202178780	202178780	11.8502	III	202178780	202178780	11.1804
AC079355.1	chr7	63762476	63765094	III	63763042	63763042	8.90076	III	63764180	63764180	9.4386
AC079630.4	chr12	40186009	40224915	III	40203482	40203482	22.1325	III	40192950	40192950	18.9496
AC079742.4	chr7	6578565	6588974	III	6582479	6582479	8.77021	III	6587758	6587758	8.06529
AC079776.3	chr2	129923177	129946703	III	129924767	129924767	13.4299	III	129936115	129936115	7.63161
AC079779.4	chr2	286419	301515	III	290955	290955	15.4115	III	293366	293366	17.0428
AC079779.5	chr2	305111	314367	III	306910	306912	14.9671	III	305452	305452	15.4869
AC079779.6	chr2	317912	342118	III	321310	321310	12.6791	III	318101	318104	16.0678
AC083873.4	chr7	133169416	133170514	III	133169511	133169511	10.7118	III	133170043	133170043	9.08808
AC083884.8	chr7	74688939	74729001	III	74716165	74716165	8.95591	III	74694325	74694325	9.22384
AC087499.10	chr17	20612912	20633234	III	20615762	20615762	9.48084	III	20631529	20631529	15.688
AC087499.7	chr17	20647287	20681799	III	20647844	20647845	7.18788	III	20654748	20654748	15.3203
AC090505.6	chr3	194708421	194782168	III	194748151	194748151	8.69872	III	194716370	194716370	11.4013
AC091132.1	chr17	45452844	45464065	III	45453039	45453039	10.0344	III	45463930	45463930	12.6305
AC091814.3	chr12	9948137	9953336	III	9948516	9948516	11.2527	III	9952195	9952195	12.8631
AC091878.1	chr5	17130028	17217047	III	17156480	17156480	9.44286	III	17141699	17141699	11.9894
AC092338.5	chr16	22382436	22407428	III	22384477	22384477	14.419	III	22389254	22389254	19.0389
AC092570.1	chr2	101375587	101376055	III	101376011	101376011	10.8696	III	101376012	101376013	7.80676
AC092573.2	chr2	173338219	173356208	III	173339384	173339384	14.5924	III	173342161	173342162	8.80646
AC092657.2	chr7	46302120	46343621	III	46305406	46305406	12.8111	III	46313003	46313003	13.4893
AC092675.3	chr2	98331389	98356005	III	98333365	98333366	8.47673	III	98333191	98333191	12.7019
AC092835.2	chr2	95207535	95259774	III	95234450	95234450	12.4136	III	95209301	95209301	18.7143
AC093110.3	chr2	54661011	54680045	III	54673174	54673174	11.7018	III	54678271	54678271	12.6288
AC093326.3	chr2	558204	578145	III	572121	572121	12.0945	III	561621	561621	10.6991
AC093590.1	chr2	199608068	199659132	III	199608453	199608453	12.8558	III	199615013	199615013	13.4513
AC093616.4	chr2	87700984	87738105	III	87703596	87703596	8.25423	III	87712244	87712244	8.13432
AC093627.12	chr7	182935	194180	III	191171	191171	8.52472	III	183907	183907	9.67516
AC093627.8	chr7	77038	80418	III	78268	78268	14.987	III	79439	79439	10.9211
AC093818.1	chr2	172480840	172556596	III	172494462	172494465	11.9506	III	172536851	172536851	11.5755
AC093911.1	chr2	179273831	179285707	III	179279578	179279578	22.9925	III	179276372	179276372	21.4956
AC096554.1	chr2	104125268	104147229	III	104134974	104134974	14.6385	III	104141404	104141404	20.1174
AC096559.1	chr2	11848622	12578348	III	11854439	11854439	9.85668	III	11866456	11866456	20.6763
AC096574.4	chr2	238231684	238255633	III	238243021	238243021	8.60186	III	238241425	238241425	8.49183
AC096649.3	chr2	175257250	175454640	III	175325601	175325603	11.4486	III	175262280	175262280	7.01368
AC097374.2	chr2	94867486	94947341	III	94891961	94891961	18.5816	III	94869215	94869215	20.4856
AC097468.7	chr2	218944629	218961903	III	218946300	218946300	8.243	III	218945701	218945701	18.3117
AC097499.1	chr2	125710969	125765842	III	125719721	125719721	15.8495	III	125734516	125734516	27.8596
AC097713.3	chr2	234438328	234462127	III	234439080	234439080	16.0675	III	234456207	234456207	14.9302
AC097724.3	chr2	28708953	28736205	III	28718437	28718437	18.8287	III	28711949	28711949	13.7225
AC098823.3	chr2	230690921	230700529	III	230692686	230692686	8.50673	III	230690926	230690926	10.4539
AC098831.4	chr2	202773720	202774360	III	202773916	202773916	14.8339	III	202774312	202774317	17.0545
AC098973.2	chr3	27802762	27891301	III	27803630	27803630	14.1947	III	27817303	27817303	22.4186
AC100830.3	chr15	64701248	64719602	III	64709108	64709108	9.16835	III	64708913	64708913	10.6163
AC102948.2	chr17	52862121	52899588	III	52892217	52892217	14.2944	III	52884443	52884443	15.396
AC104534.2	chr19	38820166	38823223	III	38820221	38820221	10.7825	III	38821370	38821370	10.348
AC104653.1	chr2	113831049	113843356	III	113835784	113835784	11.1891	III	113836905	113836905	11.3522
AC104654.1	chr2	41877074	41894046	III	41879565	41879568	20.7723	III	41879334	41879334	16.2763
AC104809.3	chr2	240906330	240993311	III	240909411	240909411	7.48614	III	240932132	240932132	8.27861
AC104809.4	chr2	240954617	240967451	III	240957115	240957115	9.98505	III	240955387	240955387	9.62172
AC104820.2	chr2	181101932	181399559	III	181247064	181247067	8.03791	III	181333296	181333296	16.617
AC105393.1	chr2	388412	416885	III	396060	396060	13.8207	III	415723	415723	8.07181
AC105393.2	chr2	421057	422303	III	421060	421063	14.5262	III	421059	421059	7.50445
AC105760.2	chr2	237059434	237085817	III	237059992	237059992	13.165	III	237062709	237062709	15.0154
AC106782.20	chr16	30875766	30895216	III	30881525	30881525	11.4888	III	30889905	30889905	10.2539
AC108004.3	chr17	404468	414023	III	406344	406344	10.9699	III	405408	405411	11.0618
AC108025.2	chr2	5618327	5691118	III	5646662	5646662	10.4398	III	5625063	5625063	15.1548
AC108039.1	chr2	61710076	61710978	III	61710252	61710252	9.44987	III	61710156	61710156	9.42699
AC108462.1	chr2	1341044	1346568	III	1342633	1342633	9.7304	III	1343290	1343290	9.55479
AC108938.5	chr2	110402934	110473075	III	110472250	110472250	12.4925	III	110460172	110460172	12.6615
AC109829.1	chr2	27537386	27567144	III	27539422	27539422	12.7839	III	27539510	27539510	7.2805
AC109829.2	chr2	27556908	27557282	III	27557018	27557018	12.7839	III	27557046	27557046	8.24131
AC110781.3	chr7	1838586	1849931	III	1839631	1839631	7.42795	III	1838651	1838651	7.70233
AC114737.6	chr7	77024691	77030572	III	77025606	77025606	8.1958	III	77025832	77025832	7.07047
AC114765.1	chr2	220105656	220450778	III	220148839	220148839	12.5371	III	220108391	220108391	18.5814
AC114765.2	chr2	220127546	220212491	III	220148839	220148839	12.5371	III	220140579	220140579	12.2672
AC124861.1	chr2	240227560	240256035	III	240247893	240247893	11.7816	III	240242519	240242519	14.2062
AC124944.5	chr3	195836193	195860404	III	195840091	195840091	7.90534	III	195837121	195837121	9.60924
AC125421.1	chr17	73786802	73800793	III	73795802	73795802	9.15302	III	73789927	73789927	12.0234
AC126365.1	chr17	20716481	20737127	III	20716555	20716555	9.79134	III	20720218	20720218	14.3226
AC128709.2	chr3	197458405	197467105	III	197458483	197458483	11.7231	III	197459513	197459513	12.809
AC129778.2	chr9	40497850	40566779	III	40510964	40510964	10.1182	III	40503091	40503091	11.4715
AC133680.1	chr3	24687919	25174305	III	25110960	25110960	13.1264	III	24767626	24767626	17.2199
AC133785.1	chr2	130830978	130836994	III	130832526	130832526	9.58789	III	130833655	130833656	8.84928
AC134915.1	chr2	130245971	130248770	III	130248348	130248348	10.3677	III	130248545	130248545	19.3245
AC137932.4	chr16	89268104	89273044	III	89272429	89272429	10.1669	III	89268629	89268630	7.29146
AC138430.4	chr19	19254748	19273369	III	19260061	19260061	9.0575	III	19263190	19263190	11.2919
AC138969.4	chr16	16317444	16350590	III	16322206	16322206	7.46098	III	16317714	16317714	7.37469
AC139099.4	chr17	83144131	83177607	III	83144158	83144158	8.2537	III	83151086	83151086	10.1941
AC139099.5	chr17	83220527	83227721	III	83220676	83220678	11.5286	III	83227374	83227374	9.45584
AC139099.6	chr17	83211996	83221190	III	83214819	83214819	7.29046	III	83215380	83215397	14.2973
AC139100.3	chr18	80183680	80202992	III	80188744	80188744	9.16673	III	80188265	80188265	9.6896
AC139712.2	chr2	52570648	52572522	III	52571389	52571389	24.9324	III	52570684	52570685	13.4787
AC140481.8	chr2	130743538	130755879	III	130745406	130745407	7.65268	III	130744516	130744517	8.84928
AC141586.5	chr16	2603350	2630494	III	2604427	2604427	10.263	III	2613513	2613513	8.23425
AC141930.2	chr2	1572554	1580311	III	1572626	1572626	7.72326	III	1575247	1575247	11.4593
AC144450.1	chr2	1546665	1620113	III	1548266	1548272	13.6459	III	1546770	1546770	8.80098
AC147651.1	chr7	484107	496118	III	491773	491776	7.67561	III	486196	486196	8.75237
AC147651.4	chr7	603185	608482	III	604545	604545	8.68662	III	606727	606727	17.194
AC226119.5	chr4	3915183	3955419	III	3915700	3915700	8.92401	III	3929731	3929731	12.0301
AC234582.1	chr1	155190050	155191339	III	155190598	155190598	7.21323	III	155190538	155190538	8.15127
ACAA1	chr3	38103129	38137242	III	38104232	38104232	13.2902	III	38129337	38129338	11.0421
ACACB	chr12	109116595	109268226	III	109118040	109118041	8.75725	III	109127467	109127467	12.2892
ACAD10	chr12	111686056	111757107	III	111687836	111687836	9.48498	III	111719387	111719387	14.257
ACAD8	chr11	134253495	134265855	III	134265582	134265582	10.7435	III	134255213	134255213	9.31622
ACADL	chr2	210187939	210225491	III	210221919	210221919	17.5175	III	210195237	210195237	18.9544
ACADM	chr1	75724347	75787575	III	75765411	75765415	15.232	III	75737731	75737731	14.4296
ACADS	chr12	120725735	120740008	III	120727466	120727466	8.85616	III	120727182	120727182	8.82905
ACAN	chr15	88803443	88875354	III	88829039	88829039	11.4884	III	88838962	88838962	14.5229
ACAP2	chr3	195274736	195443078	III	195436180	195436180	9.52592	III	195438835	195438835	9.57075
ACAP3	chr1	1292376	1309609	III	1295677	1295677	7.23945	III	1294337	1294337	8.58559
ACBD5	chr10	27195214	27242130	III	27210483	27210483	11.2879	III	27210496	27210496	8.96878
ACCS	chr11	44065925	44084222	III	44076817	44076817	12.7603	III	44074973	44074973	12.3457
ACE	chr17	63477061	63498380	III	63478944	63478944	8.20442	III	63479792	63479795	14.1995
ACER2	chr9	19409059	19452020	III	19411607	19411607	10.2121	III	19410665	19410666	11.0947
ACER3	chr11	76860867	77026797	III	76895670	76895670	12.1451	III	76920739	76920739	14.3405
ACHE	chr7	100889994	100896974	III	100892397	100892397	13.6512	III	100891427	100891427	7.44104
ACKR3	chr2	236567787	236582358	III	236571978	236571978	9.29996	III	236570077	236570077	10.8207
ACLY	chr17	41866908	41930542	III	41875567	41875567	21.5418	III	41868299	41868299	8.68599
ACO1	chr9	32384603	32454769	III	32398436	32398436	13.674	III	32395772	32395772	23.032
ACO2	chr22	41469125	41528989	III	41478174	41478174	9.51828	III	41470784	41470784	15.0185
ACOT11	chr1	54542257	54639192	III	54548303	54548303	8.51434	III	54554043	54554043	11.5858
ACOT2	chr14	73567620	73575658	III	73569372	73569372	9.55082	III	73570307	73570307	10.1582
ACOT6	chr14	73610945	73619888	III	73611511	73611511	9.55118	III	73614818	73614818	12.29
ACOX1	chr17	75941507	75979363	III	75944886	75944887	7.06815	III	75952481	75952481	7.73343
ACOX2	chr3	58505136	58537319	III	58509347	58509347	11.0922	III	58519103	58519103	9.24735
ACOX3	chr4	8366282	8440723	III	8369156	8369156	14.5608	III	8382485	8382485	10.3258
ACOXL	chr2	110732573	111118222	III	110749447	110749447	14.6577	III	110807893	110807893	15.1552
ACPP	chr3	132317367	132368298	III	132335987	132335988	17.5349	III	132335940	132335940	12.6972
ACSBG2	chr19	6135247	6193094	III	6136160	6136160	9.89295	III	6138322	6138322	14.2071
ACSF3	chr16	89088375	89155846	III	89122672	89122672	8.03168	III	89132049	89132049	8.59668
ACSL1	chr4	184755595	184826818	III	184788706	184788706	10.5434	III	184764202	184764202	14.7171
ACSL3	chr2	222860934	222944639	III	222866168	222866168	13.6	III	222880146	222880146	13.9138
ACSL5	chr10	112374018	112428380	III	112388087	112388087	11.5126	III	112380181	112380181	13.1806
ACSM2B	chr16	20536226	20576427	III	20540958	20540958	12.9072	III	20564021	20564021	27.4772
ACSM3	chr16	20610243	20797581	III	20637101	20637101	11.2546	III	20646661	20646662	9.21502
ACSM5	chr16	20409534	20441336	III	20412067	20412067	11.6158	III	20414755	20414755	7.42709
ACSS2	chr20	34872146	34927962	III	34881943	34881943	11.2703	III	34891840	34891840	16.4566
ACSS3	chr12	80936414	81261205	III	80946306	80946306	20.9845	III	81228972	81228973	11.3969
ACTB	chr7	5527151	5563784	III	5553080	5553080	7.89024	III	5547678	5547678	12.9574
ACTBP13	chr3	49873347	49877980	III	49874309	49874309	8.85507	III	49873694	49873694	11.9381
ACTBP8	chr6	88275882	88276989	III	88275964	88275964	15.0694	III	88276957	88276957	20.3791
ACTG2	chr2	73892314	73919865	III	73899089	73899089	13.1819	III	73913025	73913025	14.1186
ACTL7A	chr9	108862266	108863759	III	108862802	108862802	15.5229	III	108862432	108862432	15.2826
ACTL8	chr1	17755313	17827063	III	17777104	17777104	8.17797	III	17802537	17802538	9.19665
ACTL9	chr19	8697397	8698822	III	8697621	8697624	15.63	III	8697621	8697624	14.8401
ACTN2	chr1	236686454	236764631	III	236707233	236707233	9.6332	III	236761335	236761336	8.38216
ACTN4	chr19	38647649	38731583	III	38657173	38657173	10.7637	III	38711535	38711535	11.2281
ACTR2	chr2	65227753	65271253	III	65229612	65229612	14.724	III	65235494	65235494	14.1758
ACTR3	chr2	113889960	113962596	III	113935393	113935393	13.2447	III	113937143	113937145	10.2635
ACTR3B	chr7	152759749	152855378	III	152761660	152761660	10.0571	III	152770784	152770786	7.77742
ACTR3C	chr7	150243916	150323725	III	150253046	150253046	10.768	III	150266803	150266803	11.0335
ACTR6	chr12	100199122	100241865	III	100227515	100227515	14.9178	III	100201785	100201785	13.2424
ACVR1C	chr2	157526767	157629005	III	157540216	157540216	16.3727	III	157568655	157568655	13.8955
ACVRL1	chr12	51906908	51923361	III	51919098	51919098	16.5769	III	51920826	51920826	12.238
ACYP1	chr14	75053221	75069483	III	75067892	75067892	11.5999	III	75066604	75066604	11.6664
AD000671.6	chr19	35739252	35745432	III	35739420	35739420	10.0902	III	35743457	35743457	9.51897
ADAM12	chr10	126012381	126388455	III	126149067	126149067	9.95885	III	126014027	126014027	13.3768
ADAM15	chr1	155050566	155062775	III	155054395	155054396	8.88473	III	155057311	155057311	10.5031
ADAM17	chr2	9488486	9555792	III	9512936	9512936	12.0157	III	9499495	9499495	7.41643
ADAM20P1	chr14	70468881	70483756	III	70469062	70469062	14.4139	III	70475276	70475276	8.56131
ADAM28	chr8	24294040	24359018	III	24294978	24294978	16.1611	III	24341434	24341434	22.5917
ADAM9	chr8	38996869	39105144	III	39032748	39032748	15.7398	III	39004916	39004916	10.5895
ADAMTS10	chr19	8580242	8610735	III	8584418	8584418	7.81998	III	8584957	8584957	11.3029
ADAMTS13	chr9	133414358	133459402	III	133439284	133439284	9.83574	III	133449164	133449165	7.97549
ADAMTS14	chr10	70672803	70762441	III	70674723	70674723	8.03039	III	70677182	70677182	9.13666
ADAMTS2	chr5	179110851	179345430	III	179112400	179112400	7.09457	III	179127382	179127382	12.6021
ADAMTS7	chr15	78759203	78811431	III	78774510	78774510	9.93123	III	78789981	78789981	11.1597
ADAMTS7P1	chr15	82298553	82334609	III	82298801	82298801	7.70827	III	82307182	82307182	10.5531
ADAMTS7P4	chr15	85255369	85330334	III	85282659	85282659	8.75226	III	85258188	85258188	12.2418
ADAMTS8	chr11	130404925	130428993	III	130423882	130423882	9.84456	III	130417930	130417930	11.5979
ADAMTS9	chr3	64515654	64688000	III	64533073	64533073	13.8847	III	64537904	64537904	11.7626
ADAMTSL2	chr9	133532164	133575519	III	133533441	133533441	8.67655	III	133560309	133560309	7.78764
ADAMTSL4	chr1	150549369	150560937	III	150558478	150558478	10.5122	III	150558812	150558812	10.8275
ADAMTSL4-AS1	chr1	150560202	150574552	III	150567009	150567009	8.83491	III	150569433	150569433	9.37376
ADAP1	chr7	897901	955407	III	912545	912548	7.95259	III	915046	915046	9.69006
ADARB1	chr21	45073853	45226560	III	45076025	45076025	9.80979	III	45077388	45077393	14.8723
ADAT1	chr16	75596981	75623300	III	75602012	75602012	12.8019	III	75618075	75618075	9.82864
ADAT3	chr19	1905378	1913447	III	1912764	1912764	8.57444	III	1906130	1906130	7.19008
ADCK1	chr14	77800083	77935012	III	77807795	77807795	11.1068	III	77815806	77815806	11.0626
ADCK5	chr8	144373101	144393242	III	144390494	144390494	8.44609	III	144373217	144373217	9.67188
ADCY10	chr1	167809388	167914215	III	167810693	167810693	15.4473	III	167811355	167811355	18.231
ADCY3	chr2	24819169	24919839	III	24835891	24835891	9.91759	III	24821677	24821677	10.7723
ADCY9	chr16	3953387	4116185	III	3955256	3955256	8.38402	III	3964247	3964247	9.49986
ADCYAP1R1	chr7	31052461	31111479	III	31077795	31077795	20.5877	III	31065327	31065327	11.0338
ADD1	chr4	2843857	2930076	III	2856324	2856324	9.34939	III	2844482	2844482	8.93582
ADD3-AS1	chr10	109940104	110008381	III	109964415	109964415	17.3995	III	109973962	109973962	15.5299
ADI1	chr2	3497361	3519736	III	3510009	3510009	10.8822	III	3502171	3502171	9.58382
ADIPOQ	chr3	186842690	186858463	III	186842828	186842828	10.0909	III	186842828	186842828	12.3292
ADM2	chr22	50481556	50486440	III	50483849	50483849	8.46393	III	50482227	50482227	7.99715
ADNP	chr20	50888919	50931240	III	50895649	50895649	22.8132	III	50894620	50894621	14.4256
ADORA2B	chr17	15944917	15975746	III	15946691	15946691	8.45177	III	15961699	15961699	16.2085
ADPRHL1	chr13	113421940	113453524	III	113422845	113422845	10.2155	III	113427786	113427786	8.82863
ADPRM	chr17	10697594	10711233	III	10709025	10709025	12.8723	III	10705442	10705442	14.2028
ADRA1A	chr8	26748150	26867273	III	26769995	26769995	15.3907	III	26765297	26765302	13.6542
ADRBK1	chr11	67266410	67286556	III	67272540	67272540	10.3499	III	67267719	67267719	14.2707
ADRBK2	chr22	25564849	25729294	III	25625921	25625921	11.1075	III	25587489	25587489	18.6204
ADRM1	chr20	62302093	62308862	III	62306085	62306088	7.05789	III	62307833	62307833	7.7627
ADSL	chr22	40346500	40369367	III	40356058	40356058	9.81033	III	40353774	40353774	9.74265
ADSSL1	chr14	104724186	104747325	III	104726088	104726088	8.8947	III	104727817	104727817	10.5871
ADTRP	chr6	11712054	11807046	III	11771448	11771448	10.3269	III	11778620	11778620	12.9102
AEBP1	chr7	44104361	44114562	III	44112984	44112984	9.1983	III	44104877	44104877	7.31303
AES	chr19	3052910	3063107	III	3057241	3057241	8.48894	III	3060032	3060032	8.37506
AF038458.3	chr19	35947115	35959192	III	35947987	35947991	8.09293	III	35957571	35957571	9.81512
AF064858.6	chr21	38863676	38956467	III	38887474	38887474	11.5656	III	38864135	38864135	10.4623
AF064860.5	chr21	39630271	39726085	III	39646518	39646518	14.7495	III	39656938	39656938	10.5698
AF127577.8	chr21	14918534	14947096	III	14928970	14928970	10.2415	III	14927145	14927145	9.49933
AF131215.6	chr8	11062647	11067089	III	11062827	11062827	9.07014	III	11065465	11065465	17.2528
AF146191.4	chr4	189780336	189940271	III	189798130	189798130	11.4572	III	189797394	189797394	11.5124
AF196970.3	chrX	48698963	48737163	III	48700176	48700176	10.9659	III	48727248	48727248	13.5377
AF240627.2	chr21	18614431	18650360	III	18614654	18614654	21.263	III	18616106	18616106	21.6371
AFAP1	chr4	7758714	7939926	III	7771625	7771625	8.09481	III	7759724	7759724	7.09167
AFAP1L2	chr10	114294824	114404756	III	114320862	114320863	8.56222	III	114355249	114355249	11.0881
AFG3L1P	chr16	89972586	90002161	III	89974274	89974274	8.007	III	89973744	89973744	7.84277
AGAP11	chr10	86970741	87010126	III	86982526	86982526	13.5121	III	86986059	86986059	7.36917
AGAP2	chr12	57723761	57742157	III	57727374	57727375	9.04191	III	57726576	57726576	12.0168
AGAP3	chr7	151085831	151144436	III	151117917	151117917	11.5783	III	151096973	151096973	12.1386
AGAP4	chr10	45825594	45853875	III	45834532	45834532	22.1539	III	45836543	45836543	10.4234
AGAP7P	chr10	46109621	46131358	III	46113696	46113696	9.32249	III	46115826	46115826	9.32547
AGBL4-IT1	chr1	49374201	49472085	III	49407471	49407471	10.2829	III	49426839	49426839	23.7368
AGBL5	chr2	27042364	27070622	III	27044280	27044280	15.0501	III	27067412	27067412	14.358
AGER	chr6	32180968	32184324	III	32181266	32181266	11.5567	III	32181186	32181186	14.1404
AGGF1	chr5	77029251	77065234	III	77031761	77031772	12.1442	III	77042286	77042286	13.5814
AGL	chr1	99850084	99924023	III	99857622	99857622	11.3507	III	99854632	99854632	18.5593
AGO1	chr1	35869808	35929610	III	35871938	35871938	12.5402	III	35908979	35908979	17.306
AGO2	chr8	140520156	140635619	III	140523699	140523699	9.04367	III	140524407	140524407	11.7588
AGO4	chr1	35808172	35857890	III	35810884	35810884	11.0835	III	35810299	35810299	11.1771
AGPAT1	chr6	32168212	32178096	III	32170425	32170425	11.5567	III	32169341	32169341	11.6863
AGPAT3	chr21	43865186	43986536	III	43910173	43910173	10.9119	III	43872093	43872093	9.53618
AGPAT4	chr6	161129979	161274061	III	161131862	161131862	9.88213	III	161137688	161137688	15.7836
AGPAT6	chr8	41577187	41625001	III	41581661	41581661	9.76174	III	41589360	41589360	11.7211
AGPAT9	chr4	83535914	83605875	III	83561929	83561929	13.0031	III	83539923	83539923	13.2258
AGPS	chr2	177392644	177543836	III	177427747	177427747	16.8056	III	177453906	177453906	14.5357
AGRN	chr1	1020123	1056118	III	1031837	1031837	8.02274	III	1029117	1029117	7.60725
AGTRAP	chr1	11736084	11754802	III	11736663	11736663	7.65834	III	11745144	11745144	9.67427
AHCY	chr20	34280268	34311802	III	34296672	34296672	13.2106	III	34290163	34290163	15.227
AHCYL1	chr1	109984686	110023741	III	110006598	110006598	11.7644	III	110002571	110002571	15.4761
AHCYL2	chr7	129225023	129430211	III	129235619	129235619	15.4209	III	129227388	129227388	11.6527
AHDC1	chr1	27534035	27604431	III	27534607	27534607	8.72619	III	27534607	27534607	9.59598
AHNAK	chr11	62433542	62556235	III	62454180	62454180	8.01543	III	62439318	62439318	15.1685
AHNAK2	chr14	104937244	104978357	III	104938151	104938151	10.3281	III	104943325	104943325	10.1405
AHRR	chr5	304176	438291	III	304230	304230	11.122	III	305148	305148	7.39233
AIF1L	chr9	131096476	131123152	III	131099154	131099154	7.9962	III	131103124	131103124	10.0907
AIFM1	chrX	130129362	130165887	III	130150526	130150527	10.6275	III	130150397	130150397	21.6013
AIFM2	chr10	70098223	70132934	III	70099441	70099441	9.93648	III	70117335	70117335	11.2419
AIFM3	chr22	20965108	20981360	III	20972154	20972154	9.5799	III	20966375	20966375	14.588
AIM1L	chr1	26321859	26354130	III	26339304	26339304	10.2582	III	26325284	26325284	13.0772
AIM2	chr1	159062484	159147096	III	159069189	159069189	11.8056	III	159064755	159064755	19.4769
AIMP2	chr7	6009245	6023834	III	6014762	6014762	8.96157	III	6013300	6013300	10.1421
AIPL1	chr17	6393693	6435199	III	6402652	6402652	9.63005	III	6402318	6402318	10.8057
AIRE	chr21	44285838	44298648	III	44294988	44294988	7.29809	III	44293272	44293272	8.62334
AJ003147.9	chr16	3188212	3224779	III	3220238	3220238	11.0524	III	3192850	3192850	8.96793
AJ239322.1	chr2	131964731	131979873	III	131966335	131966338	16.4118	III	131965926	131965926	14.8045
AJAP1	chr1	4654732	4792534	III	4666252	4666252	8.60534	III	4699035	4699035	10.324
AJUBA	chr14	22971174	22982642	III	22972541	22972541	12.4369	III	22974669	22974669	14.4309
AK3	chr9	4709559	4742043	III	4710271	4710271	13.695	III	4717651	4717651	13.8688
AK4	chr1	65147549	65232145	III	65148344	65148344	14.0947	III	65174549	65174549	10.5863
AK7	chr14	96392111	96489427	III	96461865	96461865	11.1279	III	96392726	96392726	15.4313
AK8	chr9	132725578	132878777	III	132741522	132741522	11.4883	III	132742918	132742918	10.9389
AKAP1	chr17	57085092	57121349	III	57087336	57087336	10.2204	III	57116114	57116114	12.0904
AKAP12	chr6	151239999	151358557	III	151245541	151245541	11.8253	III	151242802	151242802	14.1673
AKAP14	chrX	119895837	119920716	III	119897308	119897308	16.9076	III	119897916	119897916	13.4411
AKAP8	chr19	15353385	15379798	III	15355035	15355035	14.8189	III	15362503	15362503	7.46808
AKAP8L	chr19	15380048	15419141	III	15381238	15381238	9.38193	III	15381208	15381208	7.74566
AKIP1	chr11	8911139	8920084	III	8913411	8913411	16.6292	III	8912154	8912156	7.82436
AKIRIN2	chr6	87675072	87702209	III	87676187	87676187	13.7401	III	87676521	87676528	9.4986
AKR1C1	chr10	4963253	5107522	III	4965968	4965968	12.8553	III	5003905	5003905	13.9836
AKR1C3	chr10	5035354	5107686	III	5057725	5057725	10.2315	III	5035422	5035422	15.3877
AKR7A2	chr1	19303965	19312146	III	19309225	19309225	9.30538	III	19309401	19309401	10.274
AKT1	chr14	104769349	104795751	III	104773195	104773195	10.1456	III	104791436	104791436	9.11002
AKT1S1	chr19	49869033	49878459	III	49872063	49872063	9.75936	III	49870430	49870430	10.4034
AKT2	chr19	40230317	40285536	III	40239915	40239915	14.3535	III	40265570	40265570	10.4272
AL021546.6	chr12	120438198	120460006	III	120442015	120442015	15.2358	III	120438409	120438412	10.7303
AL022476.2	chr22	43038585	43052366	III	43038875	43038875	11.324	III	43046724	43046724	7.45097
AL050303.10	chr21	13679300	13681138	III	13680211	13680212	7.69539	III	13679610	13679610	10.543
AL121578.2	chrX	37906147	37949405	III	37910707	37910707	16.5645	III	37908453	37908453	26.4303
AL132709.8	chr14	100960509	100967040	III	100965640	100965640	14.2697	III	100964719	100964719	10.0284
AL133335.1	chr20	54249953	54250327	III	54250046	54250047	9.77703	III	54250252	54250252	11.9178
AL135745.1	chr14	64894339	64894713	III	64894363	64894369	9.3131	III	64894345	64894345	10.1544
AL157359.4	chr21	18917934	18935859	III	18926168	18926168	15.1435	III	18927467	18927467	16.1099
AL157902.3	chr1	117596832	117605770	III	117600113	117600113	26.7555	III	117598515	117598515	20.0005
AL158147.2	chr9	4834156	4860275	III	4851511	4851511	10.9174	III	4835711	4835714	19.9369
AL354828.1	chr13	22663953	22679652	III	22669327	22669332	8.04866	III	22671320	22671323	19.2859
AL354828.2	chr13	22664217	22675253	III	22671031	22671032	8.36026	III	22673439	22673439	16.9705
AL845259.8	chr10	133665202	133665285	III	133665262	133665263	15.0603	III	133665283	133665283	33.9236
AL845472.1	chr9	41269916	41273997	III	41273161	41273161	8.37697	III	41272606	41272606	13.5223
ALAD	chr9	113386317	113401333	III	113390302	113390302	9.64292	III	113397694	113397694	12.9679
ALB	chr4	73397114	73421412	III	73405708	73405715	16.9503	III	73401958	73401964	25.3242
ALCAM	chr3	105366909	105576900	III	105465281	105465281	19.4157	III	105380552	105380552	23.4498
ALDH16A1	chr19	49453169	49471048	III	49454447	49454447	9.21796	III	49458760	49458760	8.5178
ALDH1A1	chr9	72900662	73080442	III	73040581	73040581	15.6857	III	72937479	72937479	13.2805
ALDH1A3	chr15	100877714	100916626	III	100898779	100898779	14.5305	III	100891459	100891459	12.6631
ALDH1L1	chr3	126103562	126197994	III	126110446	126110446	11.5924	III	126123289	126123289	11.7553
ALDH1L2	chr12	105019784	105084577	III	105024806	105024807	9.67683	III	105029274	105029274	15.2666
ALDH2	chr12	111766887	111817529	III	111795833	111795833	12.4601	III	111783789	111783789	9.9727
ALDH3A1	chr17	19737984	19748943	III	19747528	19747528	11.436	III	19738394	19738397	8.63409
ALDH3B1	chr11	68008578	68029282	III	68024867	68024867	8.07058	III	68015063	68015063	13.893
ALDH3B2	chr11	67662162	67681200	III	67664942	67664942	8.51761	III	67663836	67663836	9.25412
ALDH5A1	chr6	24494852	24537207	III	24505519	24505519	12.8235	III	24496896	24496896	15.1677
ALDH7A1	chr5	126541841	126595418	III	126588905	126588909	9.42793	III	126593397	126593397	9.48522
ALDH8A1	chr6	134917390	134950122	III	134918582	134918582	17.1784	III	134918583	134918591	13.4674
ALDH9A1	chr1	165662216	165698863	III	165665924	165665924	18.2003	III	165694881	165694881	11.8715
ALDOA	chr16	30053090	30070457	III	30059225	30059225	13.1431	III	30060123	30060123	9.82065
ALG1	chr16	5033960	5087379	III	5041598	5041598	9.00722	III	5036766	5036766	9.62304
ALG12	chr22	49900229	49918458	III	49903616	49903616	11.3981	III	49907141	49907141	14.5478
ALG14	chr1	94974407	95072945	III	94989633	94989633	12.0149	III	95006889	95006889	19.7024
ALG1L	chr3	125929275	125937039	III	125936639	125936639	10.4014	III	125929489	125929489	10.5243
ALG1L10P	chr12	8227734	8231764	III	8228252	8228253	7.17698	III	8228561	8228561	8.53129
ALG1L12P	chr8	12421032	12425000	III	12422122	12422122	12.5423	III	12422774	12422774	14.6105
ALG1L2	chr3	130081831	130113227	III	130104724	130104724	8.21767	III	130085239	130085239	11.0384
ALG1L6P	chr3	75415070	75422143	III	75416976	75416976	9.38289	III	75415079	75415079	14.3069
ALG1L7P	chr4	3935447	3942519	III	3940100	3940100	7.36139	III	3935650	3935650	11.0092
ALG1L9P	chr11	71794363	71818238	III	71794896	71794896	8.87852	III	71797614	71797614	8.83787
ALG8	chr11	78100936	78139660	III	78108365	78108365	14.9932	III	78104919	78104919	15.986
ALG9	chr11	111782195	111871581	III	111845428	111845429	11.831	III	111841966	111841966	12.0821
ALKBH1	chr14	77672404	77708020	III	77695870	77695870	13.5564	III	77702921	77702926	16.787
ALKBH8	chr11	107502726	107565746	III	107504978	107504978	18.5412	III	107545924	107545924	13.968
ALLC	chr2	3658195	3702671	III	3666789	3666789	11.4732	III	3676308	3676308	10.028
ALOX12	chr17	6996065	7010736	III	6996956	6996959	12.1726	III	6996179	6996180	7.79588
ALOX12-AS1	chr17	6876635	7012349	III	6885511	6885511	10.711	III	6905993	6905993	15.2474
ALOX5	chr10	45374176	45446119	III	45388815	45388816	8.26017	III	45393447	45393447	10.4883
ALPI	chr2	232456123	232460032	III	232457517	232457517	8.41214	III	232457118	232457118	11.4221
ALPK3	chr15	84816680	84873482	III	84830741	84830741	13.6344	III	84829672	84829673	9.04245
ALPP	chr2	232378534	232382889	III	232381555	232381555	8.82238	III	232381271	232381271	7.50505
ALS2	chr2	201700554	201781189	III	201739604	201739604	19.0354	III	201724840	201724840	13.4474
ALS2CR11	chr2	201487425	201619178	III	201578366	201578366	12.9836	III	201513641	201513641	14.9078
ALS2CR12	chr2	201288271	201357398	III	201308262	201308262	11.8171	III	201351765	201351765	19.158
ALX4	chr11	44260444	44310166	III	44261217	44261217	9.81494	III	44262363	44262363	8.98191
AMD1	chr6	110814621	110895713	III	110834295	110834295	8.55665	III	110822976	110822976	11.5664
AMDHD1	chr12	95943293	95968716	III	95944003	95944003	9.69594	III	95944208	95944208	10.3329
AMFR	chr16	56361452	56425538	III	56367869	56367869	8.85456	III	56362488	56362490	7.98758
AMIGO1	chr1	109504175	109509738	III	109506040	109506040	15.0678	III	109504869	109504869	15.6003
AMIGO3	chr3	49716834	49719695	III	49718479	49718479	11.0535	III	49718343	49718343	10.7676
AMMECR1L	chr2	127861630	127885922	III	127864968	127864968	9.39945	III	127883190	127883190	13.8825
AMN1	chr12	31671137	31729174	III	31680249	31680249	8.52815	III	31706789	31706789	10.2914
AMZ1	chr7	2679522	2775500	III	2686298	2686298	8.33201	III	2694861	2694861	7.19961
ANAPC1P1	chr2	86861825	86922693	III	86868504	86868504	10.7703	III	86862392	86862392	12.236
ANAPC2	chr9	137174784	137188549	III	137187140	137187140	8.696	III	137177433	137177433	9.34329
ANAPC4	chr4	25377213	25418498	III	25383329	25383329	10.5142	III	25390070	25390070	14.8476
ANAPC5	chr12	121308245	121399896	III	121325806	121325806	8.04572	III	121308536	121308536	9.26128
ANG	chr14	20684177	20698971	III	20684694	20684694	11.2289	III	20690184	20690184	16.1869
ANGEL1	chr14	76786178	76826246	III	76803182	76803182	18.2528	III	76791357	76791357	14.4967
ANGPT4	chr20	869899	916317	III	896904	896905	9.66651	III	872596	872596	17.1481
ANGPTL6	chr19	10092338	10102796	III	10093260	10093260	10.5808	III	10099532	10099532	8.82118
ANHX	chr12	133218312	133236095	III	133224828	133224828	23.0676	III	133227863	133227863	10.9016
ANK1	chr8	41653220	41896762	III	41657031	41657031	17.3774	III	41660534	41660538	9.43346
ANKDD1A	chr15	64911902	64958700	III	64930443	64930443	11.8673	III	64947031	64947031	12.2904
ANKDD1B	chr5	75611459	75671846	III	75625665	75625665	10.4326	III	75620945	75620945	12.1345
ANKH	chr5	14704804	14871778	III	14732023	14732023	10.9779	III	14842788	14842788	11.609
ANKIB1	chr7	92246234	92401384	III	92297211	92297211	23.8228	III	92249001	92249001	15.2885
ANKLE2	chr12	132725503	132761888	III	132727678	132727678	7.22974	III	132727544	132727544	7.87776
ANKMY1	chr2	240479422	240569209	III	240499912	240499912	10.8017	III	240479937	240479940	14.2676
ANKMY2	chr7	16599776	16645817	III	16605551	16605551	13.2444	III	16611400	16611400	15.7517
ANKRD11	chr16	89267627	89490561	III	89323005	89323005	8.58706	III	89268175	89268178	8.54142
ANKRD13A	chr12	109999186	110039763	III	110028406	110028406	11.2476	III	110004587	110004587	9.98361
ANKRD13B	chr17	29589769	29614761	III	29595818	29595818	13.4262	III	29590505	29590505	11.4509
ANKRD13D	chr11	67288547	67302485	III	67301452	67301452	10.3499	III	67292073	67292073	13.0893
ANKRD16	chr10	5861617	5889906	III	5861963	5861963	9.32965	III	5862338	5862338	9.95104
ANKRD18B	chr9	33524394	33573009	III	33527341	33527341	16.0417	III	33526129	33526129	12.6862
ANKRD18DP	chr3	198053522	198080720	III	198055151	198055152	8.14468	III	198058683	198058683	13.1975
ANKRD2	chr10	97572499	97583884	III	97576135	97576135	13.0619	III	97574083	97574083	9.31092
ANKRD20A11P	chr21	13909574	13980437	III	13911469	13911469	13.3319	III	13917589	13917589	15.0851
ANKRD20A2	chr9	40223285	40266392	III	40223408	40223408	9.19205	III	40226455	40226455	10.5928
ANKRD20A3	chr9	66106815	66153135	III	66136992	66136992	8.43897	III	66109723	66109725	7.35978
ANKRD20A7P	chr9	42852675	42894751	III	42858816	42858816	10.0893	III	42857798	42857798	11.8004
ANKRD20A9P	chr13	18816718	18871967	III	18818192	18818192	10.4085	III	18863196	18863196	16.7548
ANKRD24	chr19	4183354	4224814	III	4183838	4183838	11.8825	III	4187138	4187138	12.2385
ANKRD26P1	chr16	46469341	46569097	III	46492605	46492605	11.3257	III	46469563	46469563	11.4693
ANKRD27	chr19	32597007	32676597	III	32640024	32640025	9.39418	III	32621615	32621615	12.1287
ANKRD29	chr18	23598926	23662885	III	23624850	23624850	10.3774	III	23632693	23632694	7.00339
ANKRD30BP1	chr21	13384249	13427773	III	13405531	13405531	14.7034	III	13411438	13411438	14.1094
ANKRD30BP2	chr21	13038160	13067033	III	13055715	13055715	14.4031	III	13038170	13038170	22.0913
ANKRD33B	chr5	10564330	10657816	III	10622986	10622986	10.0717	III	10587159	10587159	10.8403
ANKRD35	chr1	145866560	145885866	III	145870328	145870328	11.9251	III	145868154	145868154	14.4384
ANKRD42	chr11	83193739	83260694	III	83209366	83209369	15.3034	III	83200333	83200333	13.6793
ANKRD52	chr12	56237807	56258391	III	56249689	56249690	8.0683	III	56243030	56243030	9.98457
ANKRD54	chr22	37830855	37849327	III	37836850	37836850	11.467	III	37834612	37834612	10.6921
ANKRD55	chr5	56099678	56233359	III	56124231	56124231	10.3348	III	56107933	56107933	21.3114
ANKRD7	chr7	118214673	118242731	III	118225543	118225543	13.5227	III	118224680	118224680	17.8649
ANKRD9	chr14	102501760	102509799	III	102504409	102504409	8.53533	III	102506982	102506982	9.06741
ANKS3	chr16	4696510	4734378	III	4700349	4700349	8.20893	III	4698507	4698507	8.61434
ANKS6	chr9	98731329	98796965	III	98749252	98749252	13.9775	III	98755517	98755517	14.9888
ANO1	chr11	70078302	70189528	III	70127862	70127862	8.9318	III	70079089	70079090	7.31601
ANO5	chr11	22193176	22283357	III	22261557	22261557	20.0997	III	22200440	22200440	21.8509
ANO9	chr11	417933	442011	III	419690	419690	7.03835	III	427004	427004	8.15015
ANP32A	chr15	68778535	68820897	III	68779225	68779225	10.7173	III	68804808	68804809	12.3316
ANP32AP1	chr15	35181799	35238197	III	35183682	35183683	9.13026	III	35214004	35214004	16.0915
ANXA11	chr10	80150889	80205572	III	80174295	80174295	9.10738	III	80174167	80174167	10.027
ANXA13	chr8	123680794	123737407	III	123710994	123710994	15.2735	III	123719700	123719701	9.3885
ANXA4	chr2	69644425	69826464	III	69654044	69654044	12.7526	III	69651533	69651533	23.9699
ANXA6	chr5	151100712	151157882	III	151108200	151108200	12.4582	III	151119327	151119327	15.0462
ANXA8	chr10	47460162	47484158	III	47464002	47464002	14.7568	III	47484039	47484039	14.6097
AOC1	chr7	150824627	150861504	III	150832775	150832775	9.69779	III	150831455	150831455	14.6559
AOC4P	chr17	42865922	42874369	III	42873532	42873533	9.86485	III	42868828	42868828	12.3191
AOX1	chr2	200585868	200677064	III	200587249	200587254	18.5137	III	200637006	200637006	11.4137
AOX2P	chr2	200695917	200794239	III	200722321	200722321	15.2272	III	200735461	200735461	12.4659
AOX3P	chr2	200678233	200738781	III	200680130	200680131	8.263	III	200683155	200683155	8.77134
AP000275.65	chr21	32578822	32612281	III	32579150	32579150	11.9226	III	32605620	32605620	15.8004
AP000289.6	chr21	33111699	33123703	III	33111712	33111712	11.3117	III	33113875	33113875	11.3762
AP000295.9	chr21	33246774	33283212	III	33256434	33256434	13.5497	III	33249494	33249494	18.6636
AP000318.2	chr21	34205055	34325034	III	34222751	34222751	11.0672	III	34213183	34213183	12.2209
AP000320.7	chr21	34073592	34360033	III	34085639	34085639	13.7079	III	34111573	34111573	9.54684
AP000322.53	chr21	34418715	34423966	III	34419439	34419439	12.0339	III	34419455	34419458	13.6366
AP000350.10	chr22	23862188	23895223	III	23881421	23881421	8.84104	III	23877293	23877293	10.1794
AP000487.6	chr11	70282367	70363368	III	70295089	70295089	7.80864	III	70285448	70285448	13.2004
AP000525.10	chr22	15805263	15820884	III	15809764	15809764	10.0614	III	15810669	15810669	8.26417
AP000695.4	chr21	36445731	36532408	III	36489598	36489598	8.73828	III	36446356	36446356	10.5043
AP000695.6	chr21	36430360	36481070	III	36442400	36442400	8.73762	III	36431268	36431268	8.35926
AP000797.3	chr11	115659658	115843146	III	115750604	115750604	10.6839	III	115674900	115674903	7.25135
AP000889.1	chr11	107642887	107643871	III	107643614	107643614	17.0461	III	107643140	107643140	14.852
AP001062.7	chr21	44331234	44335851	III	44332927	44332927	8.25929	III	44332598	44332601	8.54848
AP001065.15	chr21	44485577	44490288	III	44488399	44488399	8.91877	III	44486537	44486537	8.03921
AP001092.4	chr11	64646399	64659681	III	64649009	64649009	12.6669	III	64656962	64656962	13.4324
AP001331.1	chr8	108131100	108132114	III	108131325	108131325	16.2415	III	108131314	108131314	17.8613
AP001464.4	chr21	12999676	13016692	III	12999861	12999861	9.02379	III	13012026	13012026	18.8029
AP001476.2	chr21	46037052	46039807	III	46037453	46037461	12.997	III	46037452	46037452	7.36432
AP001601.2	chr21	26889376	26939742	III	26905022	26905023	8.97603	III	26896672	26896672	14.459
AP001604.3	chr21	27358885	27448579	III	27411294	27411294	19.7395	III	27412078	27412078	15.2773
AP001615.9	chr21	41739373	41741308	III	41740416	41740416	8.53676	III	41740691	41740691	8.53834
AP001626.1	chr21	42599280	42615058	III	42609199	42609199	14.2562	III	42611645	42611645	10.6151
AP001628.6	chr21	42831040	42836477	III	42831083	42831083	8.51507	III	42834616	42834617	7.482
AP003774.5	chr11	64420391	64432670	III	64423768	64423768	8.30378	III	64421444	64421444	11.9687
AP005530.1	chr18	11103	15928	III	12010	12012	7.27233	III	12117	12117	13.1455
AP005901.1	chr18	15307663	15330282	III	15323349	15323349	13.5564	III	15315843	15315843	23.9321
AP006222.2	chr1	257864	297502	III	264301	264301	7.63933	III	258745	258745	7.0049
AP006621.8	chr11	823634	832883	III	824086	824086	7.60301	III	824399	824402	9.54626
AP006621.9	chr11	708564	727047	III	713435	713435	7.04141	III	711927	711927	7.84794
AP1AR	chr4	112231737	112270047	III	112233879	112233879	14.7982	III	112233713	112233713	20.3094
AP1B1	chr22	29327680	29423179	III	29330298	29330298	12.8005	III	29346538	29346538	10.5652
AP1M2	chr19	10572671	10587315	III	10573541	10573541	7.24072	III	10581526	10581526	8.49719
AP2A2	chr11	924894	1012245	III	949190	949190	11.0028	III	927993	927993	8.76376
AP3B2	chr15	82659281	82709914	III	82669649	82669649	15.7643	III	82699846	82699846	10.3568
AP3D1	chr19	2100988	2164465	III	2101883	2101883	8.40449	III	2107467	2107467	10.2083
AP3M2	chr8	42152946	42171673	III	42162734	42162734	9.63482	III	42160385	42160385	9.5879
AP3S2	chr15	89830599	89894638	III	89834825	89834825	9.52694	III	89845613	89845613	7.71321
AP4E1	chr15	50908672	51005900	III	50990444	50990444	12.5674	III	50920214	50920214	12.7845
AP5M1	chr14	57268909	57298742	III	57280765	57280765	15.4492	III	57276301	57276301	22.165
APAF1	chr12	98645141	98735433	III	98672236	98672236	11.0625	III	98654974	98654975	9.03218
APBA3	chr19	3750819	3761699	III	3760182	3760182	7.37947	III	3760664	3760664	9.89576
APBB1	chr11	6395124	6419414	III	6396443	6396443	14.6366	III	6399122	6399122	10.4244
APBB3	chr5	140558268	140593752	III	140560376	140560376	14.2757	III	140560376	140560376	15.7135
APC2	chr19	1446302	1473244	III	1450914	1450914	7.87021	III	1447842	1447842	7.21914
APCDD1L	chr20	58459101	58515131	III	58482817	58482817	10.4755	III	58475643	58475643	12.7101
APCDD1L-AS1	chr20	58515379	58619888	III	58596098	58596098	7.49222	III	58556123	58556123	15.7289
APELA	chr4	164877004	164898965	III	164877294	164877294	10.0816	III	164881668	164881668	12.1451
APIP	chr11	34853094	34916499	III	34875754	34875754	13.7814	III	34865982	34865982	20.3864
APLP2	chr11	130069837	130144811	III	130082257	130082257	9.5809	III	130090415	130090416	10.8387
APMAP	chr20	24962925	24992979	III	24963944	24963944	9.8758	III	24966377	24966377	15.2698
APOA1-AS	chr11	116836117	116855729	III	116846224	116846226	8.74357	III	116848215	116848215	22.7731
APOBEC3F	chr22	39040604	39053910	III	39043330	39043330	8.36091	III	39042163	39042164	7.03797
APOBEC3G	chr22	39040961	39087743	III	39043330	39043330	8.36091	III	39042163	39042164	7.03797
APOE	chr19	44905754	44909393	III	44907467	44907467	8.09849	III	44908516	44908516	9.60412
APOH	chr17	66212033	66256525	III	66228958	66228958	22.1577	III	66222621	66222625	10.3529
APOL1	chr22	36253010	36267530	III	36257376	36257376	11.9024	III	36257773	36257773	12.3492
APOL2	chr22	36226203	36239954	III	36236609	36236609	12.8811	III	36235325	36235325	11.6484
APOL4	chr22	36189124	36204840	III	36192296	36192297	8.02547	III	36192865	36192865	10.2849
APOL6	chr22	35648395	35668409	III	35659207	35659207	13.9213	III	35650695	35650695	14.3246
APOPT1	chr14	103562962	103607523	III	103564672	103564672	12.4307	III	103568251	103568251	10.4878
APPBP2	chr17	60443149	60526219	III	60487481	60487481	14.6808	III	60479170	60479170	12.5599
APTR	chr7	77657660	77696265	III	77672187	77672188	8.15409	III	77660035	77660036	9.8638
AQP12A	chr2	240691845	240698483	III	240697237	240697237	7.65319	III	240696668	240696668	9.1944
AQP2	chr12	49950741	49958881	III	49955735	49955735	8.61009	III	49951167	49951167	13.4407
AQP7P1	chr9	63317067	63333091	III	63321143	63321143	7.47095	III	63322518	63322518	17.0736
AQP7P4	chr9	63127359	63143401	III	63128172	63128172	7.42989	III	63129597	63129597	8.5895
AQP8	chr16	25215731	25228940	III	25220767	25220767	12.7809	III	25216399	25216399	13.343
ARAP3	chr5	141653401	141682221	III	141653453	141653453	13.6543	III	141663581	141663585	13.5979
AREL1	chr14	74653437	74713115	III	74653902	74653902	8.24218	III	74666240	74666240	13.857
ARF3	chr12	48935723	48957551	III	48945672	48945672	7.12289	III	48936251	48936251	16.8822
ARF4	chr3	57571363	57598220	III	57572625	57572625	19.3807	III	57589502	57589503	12.1734
ARF4P2	chr20	62872250	62873076	III	62872652	62872652	7.30332	III	62872725	62872725	8.99542
ARFGAP1	chr20	63272785	63289793	III	63277909	63277909	8.8816	III	63275093	63275093	10.3149
ARFGAP3	chr22	42796502	42858106	III	42838968	42838976	12.8635	III	42814707	42814707	10.5869
ARFGEF2	chr20	48921890	49036693	III	48951337	48951337	10.795	III	48945812	48945812	12.5882
ARFRP1	chr20	63698642	63708025	III	63700464	63700465	7.95672	III	63702607	63702607	7.40282
ARHGAP19	chr10	97222173	97292673	III	97274188	97274188	8.7716	III	97275137	97275137	10.3867
ARHGAP19-SLIT1	chr10	97153045	97292637	III	97156316	97156316	19.0193	III	97188321	97188321	15.12
ARHGAP21	chr10	24583609	24723668	III	24623088	24623088	10.1627	III	24611619	24611619	9.32642
ARHGAP23	chr17	38428418	38512392	III	38457135	38457135	13.6868	III	38433904	38433904	13.6292
ARHGAP25	chr2	68679601	68826833	III	68717368	68717368	11.9241	III	68719970	68719970	20.7351
ARHGAP29	chr1	94148988	94275068	III	94236327	94236327	14.9734	III	94245374	94245374	17.9647
ARHGAP30	chr1	161046946	161069970	III	161065587	161065587	10.6819	III	161061863	161061863	8.99886
ARHGAP35	chr19	46918676	47005077	III	46951012	46951012	12.2631	III	46918801	46918801	11.244
ARHGAP39	chr8	144529179	144605816	III	144547611	144547614	11.2163	III	144530373	144530373	7.95564
ARHGAP4	chrX	153907367	153934999	III	153907378	153907378	10.9823	III	153923871	153923871	14.3475
ARHGAP40	chr20	38601934	38651035	III	38635523	38635523	10.8207	III	38634721	38634721	13.2071
ARHGAP42P3	chr22	15550904	15553838	III	15552331	15552331	10.8377	III	15552436	15552436	12.6295
ARHGAP8	chr22	44752558	44862788	III	44771489	44771489	7.52861	III	44837029	44837029	11.1366
ARHGDIG	chr16	268727	283010	III	269682	269682	7.556	III	268788	268788	8.92504
ARHGEF1	chr19	41883161	41930150	III	41908468	41908468	9.65978	III	41885521	41885524	14.3381
ARHGEF10	chr8	1823976	1958641	III	1851640	1851640	10.6541	III	1829587	1829587	10.2335
ARHGEF10L	chr1	17539835	17697874	III	17584428	17584428	9.68827	III	17604317	17604317	7.7658
ARHGEF15	chr17	8310241	8322516	III	8311222	8311222	8.30515	III	8313757	8313757	8.5663
ARHGEF16	chr1	3454426	3481113	III	3456562	3456562	8.96925	III	3456294	3456294	8.76895
ARHGEF18	chr19	7395113	7472477	III	7397649	7397649	15.2084	III	7397019	7397019	12.0964
ARHGEF26	chr3	154121003	154257827	III	154128393	154128398	11.5788	III	154144249	154144249	16.3446
ARHGEF37	chr5	149551947	149634968	III	149554024	149554024	8.02571	III	149556473	149556473	16.4853
ARHGEF39	chr9	35658875	35675866	III	35666767	35666767	11.9103	III	35659863	35659863	9.65003
ARHGEF3-AS1	chr3	56940040	56960854	III	56943869	56943870	8.41626	III	56941238	56941238	13.3435
ARHGEF40	chr14	21070270	21090240	III	21084026	21084026	16.3104	III	21085937	21085937	19.4472
ARHGEF7	chr13	111114559	111305737	III	111133976	111133976	10.852	III	111133397	111133397	12.6891
ARHGEF7-IT1	chr13	111122652	111144264	III	111133976	111133976	10.852	III	111133397	111133397	12.6891
ARID3A	chr19	925781	975934	III	932297	932297	7.09151	III	928042	928042	8.43735
ARID5A	chr2	96536743	96552638	III	96542551	96542551	9.37523	III	96541226	96541226	10.7717
ARIH1	chr15	72474326	72602985	III	72547377	72547380	16.2481	III	72520874	72520874	13.5206
ARIH2	chr3	48918821	48986382	III	48936508	48936508	12.3179	III	48920562	48920562	9.91202
ARL17B	chr17	46274784	46361797	III	46275037	46275042	12.3749	III	46276138	46276138	17.3013
ARL2	chr11	65014113	65022184	III	65020737	65020741	12.3609	III	65018022	65018022	9.5368
ARL2-SNX15	chr11	65014182	65040570	III	65020737	65020741	12.3609	III	65018022	65018022	9.5368
ARL3	chr10	102673731	102714407	III	102694279	102694279	19.1199	III	102675857	102675857	10.0715
ARL5A	chr2	151788984	151828492	III	151793497	151793497	13.2018	III	151790823	151790823	19.9283
ARL5B	chr10	18659405	18681639	III	18661138	18661138	16.3659	III	18666880	18666880	16.266
ARL6IP6	chr2	152717893	152761253	III	152742282	152742282	20.4314	III	152755195	152755195	7.9506
ARL8A	chr1	202133404	202144743	III	202141954	202141954	12.7921	III	202136655	202136655	9.64058
ARL8B	chr3	5122220	5180912	III	5132315	5132315	13.5661	III	5172960	5172960	12.7927
ARL9	chr4	56505343	56524448	III	56507469	56507469	13.1726	III	56510920	56510920	14.2005
ARMC1	chr8	65602456	65634217	III	65613327	65613327	22.1938	III	65619613	65619613	13.3359
ARMC12	chr6	35737032	35749079	III	35743238	35743238	12.6825	III	35748616	35748616	15.8548
ARMC2	chr6	108848416	108974472	III	108849501	108849501	12.5225	III	108853940	108853940	13.9249
ARMC8	chr3	138187248	138298389	III	138189633	138189633	13.1905	III	138288661	138288661	13.1608
ARMCX4	chrX	101418287	101533459	III	101425335	101425335	18.5324	III	101429396	101429396	15.0783
ARNT	chr1	150809705	150876768	III	150815276	150815280	8.39178	III	150865702	150865702	10.42
ARNTL	chr11	13276652	13387266	III	13355727	13355737	10.9289	III	13284709	13284709	15.3239
ARPC3	chr12	110434825	110450422	III	110437517	110437517	7.63284	III	110444131	110444131	9.11155
ARRB1	chr11	75264182	75351705	III	75268091	75268091	17.1934	III	75266958	75266958	13.3675
ARRB2	chr17	4710489	4721499	III	4720064	4720064	9.33818	III	4713269	4713269	8.57066
ARRDC1	chr9	137605654	137615360	III	137608131	137608131	8.37024	III	137607457	137607458	7.83479
ARRDC2	chr19	18001132	18014102	III	18010926	18010926	7.41164	III	18013202	18013202	11.1969
ARSD	chrX	2903970	2929351	III	2907295	2907295	13.6851	III	2907815	2907822	15.2941
ARSE	chrX	2934632	2968310	III	2938178	2938185	10.6232	III	2957664	2957664	13.1395
ARSG	chr17	68259182	68422731	III	68274237	68274237	13.1602	III	68377008	68377008	9.13054
ARSI	chr5	150296343	150339307	III	150312315	150312318	10.1957	III	150320578	150320578	10.3151
ARSJ	chr4	113900284	113979727	III	113902479	113902479	18.566	III	113901889	113901889	20.4254
ARSK	chr5	95555074	95605064	III	95594039	95594039	21.5351	III	95591143	95591143	18.2296
ART4	chr12	14825569	14843495	III	14835190	14835190	13.3239	III	14835190	14835190	14.7408
ARVCF	chr22	19969896	20016808	III	19975527	19975527	8.31762	III	19978010	19978010	8.95227
AS3MT	chr10	102869516	102901899	III	102870954	102870954	9.07397	III	102877783	102877783	9.12159
ASAP3	chr1	23428563	23484568	III	23452321	23452321	11.3414	III	23430830	23430830	10.6876
ASB1	chr2	238426742	238452250	III	238432300	238432301	7.60807	III	238436476	238436476	11.7213
ASB10	chr7	151175698	151187832	III	151177761	151177761	7.83177	III	151184939	151184939	17.802
ASB11	chrX	15281697	15315656	III	15284118	15284118	14.5182	III	15281759	15281759	13.1485
ASB15	chr7	123567010	123639481	III	123572203	123572204	11.2156	III	123600865	123600865	17.5023
ASB16	chr17	44170447	44179083	III	44171035	44171035	9.73924	III	44175609	44175609	8.31506
ASB16-AS1	chr17	44175973	44186717	III	44177051	44177051	10.0332	III	44176598	44176598	7.92149
ASB17	chr1	75918873	75932431	III	75920921	75920924	15.2711	III	75922560	75922560	23.713
ASB18	chr2	236194872	236264409	III	236197562	236197562	11.7722	III	236194976	236194976	13.5306
ASB5	chr4	176213673	176277571	III	176214845	176214845	13.5664	III	176254898	176254898	18.573
ASB7	chr15	100602534	100651705	III	100635755	100635755	11.3704	III	100640364	100640364	14.1413
ASB8	chr12	48147788	48181213	III	48160143	48160143	11.7053	III	48148261	48148261	11.3106
ASCC2	chr22	29788608	29838304	III	29793364	29793364	11.2245	III	29789045	29789045	12.7216
ASGR2	chr17	7101322	7115700	III	7107034	7107034	7.17219	III	7101587	7101590	8.89745
ASIC3	chr7	151048292	151052756	III	151048919	151048919	9.88396	III	151052172	151052172	11.0414
ASIC4	chr2	219514170	219538772	III	219536373	219536373	9.46248	III	219536662	219536665	12.9239
ASIP	chr20	34194569	34269344	III	34195446	34195446	7.76857	III	34196202	34196202	7.91179
ASMTL	chrX	1403139	1453762	III	1414665	1414665	8.32314	III	1411297	1411297	8.58291
ASPA	chr17	3472374	3503419	III	3502496	3502496	11.4916	III	3473559	3473559	13.1924
ASPG	chr14	104085679	104115581	III	104087826	104087826	7.47077	III	104086165	104086165	8.61333
ASPHD1	chr16	29900375	29919864	III	29902632	29902632	8.81225	III	29918947	29918947	11.3157
ASRGL1	chr11	62337448	62393412	III	62341908	62341908	10.2709	III	62355065	62355066	9.21279
ASS1	chr9	130444929	130501274	III	130461544	130461544	9.72413	III	130458466	130458466	10.2393
ASTL	chr2	96123850	96138436	III	96136994	96136994	23.2447	III	96124235	96124235	9.47568
ASTN1	chr1	176857302	177164973	III	176965413	176965422	13.563	III	177122552	177122552	25.5233
ASXL2	chr2	25733753	25878516	III	25803729	25803729	10.1108	III	25812195	25812195	11.7313
ATAD1	chr10	87751512	87841343	III	87766238	87766238	17.4337	III	87767392	87767392	15.5957
ATAD3A	chr1	1512151	1534687	III	1520212	1520212	7.10409	III	1517529	1517529	10.2611
ATAD3B	chr1	1471769	1497848	III	1472864	1472864	7.10355	III	1478862	1478862	10.2611
ATAD3C	chr1	1449689	1470158	III	1460031	1460031	7.88902	III	1449738	1449743	8.73794
ATAD5	chr17	30831970	30895869	III	30884311	30884312	7.60199	III	30888372	30888372	9.16822
ATCAY	chr19	3879864	3928079	III	3887184	3887184	8.97365	III	3885872	3885872	9.70992
ATF1	chr12	50763710	50821122	III	50777916	50777916	11.4442	III	50808036	50808036	10.6698
ATF2	chr2	175072250	175168382	III	175139398	175139398	13.5041	III	175073471	175073471	13.7606
ATF3	chr1	212565334	212620777	III	212577010	212577010	14.4202	III	212571780	212571780	18.0064
ATF4P4	chr11	113789231	113791366	III	113789229	113789232	18.8519	III	113789231	113789232	10.2641
ATF7IP	chr12	14365632	14502935	III	14369451	14369451	9.45231	III	14383195	14383195	12.3726
ATG16L1	chr2	233210051	233295674	III	233220940	233220940	13.79	III	233223289	233223289	11.3248
ATG16L2	chr11	72814308	72843674	III	72818853	72818853	10.6188	III	72816270	72816275	12.8476
ATG2A	chr11	64894546	64917248	III	64914325	64914325	8.74937	III	64916091	64916091	7.1836
ATG3	chr3	112532509	112562046	III	112536778	112536778	14.2068	III	112551330	112551330	16.2768
ATG4B	chr2	241637213	241673857	III	241638833	241638833	9.13062	III	241641378	241641380	8.29926
ATG4C	chr1	62784135	62865513	III	62858099	62858099	14.3749	III	62786404	62786404	14.4902
ATHL1	chr11	289135	296107	III	293688	293688	8.41354	III	289826	289831	8.24435
ATIC	chr2	215311817	215349773	III	215339786	215339786	11.4919	III	215320398	215320398	18.0119
ATL2	chr2	38294880	38377285	III	38318149	38318149	11.4146	III	38313295	38313295	13.8064
ATMIN	chr16	81035847	81047358	III	81038834	81038834	13.8126	III	81037378	81037378	13.7555
ATP10A	chr15	25677273	25865172	III	25679669	25679669	12.6618	III	25692786	25692786	9.19239
ATP11A	chr13	112690329	112887168	III	112708985	112708985	10.7893	III	112724787	112724787	7.49774
ATP13A1	chr19	19645198	19663693	III	19645471	19645472	7.76759	III	19660555	19660555	13.1059
ATP13A2	chr1	16985958	17011928	III	16990269	16990269	8.14131	III	16991194	16991194	9.2487
ATP1A1	chr1	116372668	116410261	III	116406210	116406210	13.8052	III	116408961	116408961	19.4049
ATP1A1-AS1	chr1	116392247	116418622	III	116403280	116403280	15.246	III	116405664	116405664	20.6654
ATP1A3	chr19	41966582	41997497	III	41981936	41981936	7.91502	III	41970078	41970078	8.82577
ATP2A2	chr12	110280756	110351093	III	110304952	110304952	10.8848	III	110314292	110314292	9.19172
ATP2A3	chr17	3923870	3964464	III	3947418	3947418	7.47787	III	3939731	3939731	7.06788
ATP2B1	chr12	89588049	89709300	III	89631879	89631879	23.2133	III	89588200	89588200	14.8322
ATP2B3	chrX	153517676	153582939	III	153538137	153538137	8.6022	III	153523756	153523756	19.3116
ATP2C1	chr3	130850595	131016712	III	130867357	130867357	11.8404	III	130861319	130861319	8.23454
ATP2C2	chr16	84368527	84464187	III	84376039	84376039	12.6765	III	84423521	84423521	8.51055
ATP4A	chr19	35550043	35563658	III	35551478	35551478	10.4646	III	35551976	35551977	7.50574
ATP5A1	chr18	46080248	46104334	III	46103372	46103372	11.1066	III	46085850	46085850	11.8676
ATP5G2	chr12	53632726	53677408	III	53643820	53643820	10.5406	III	53643928	53643928	10.8185
ATP5J	chr21	25716503	25735673	III	25733257	25733258	11.0051	III	25720551	25720551	19.2454
ATP6V0A1	chr17	42458844	42522611	III	42468983	42468983	8.93444	III	42476665	42476665	11.3606
ATP6V0A2	chr12	123712318	123761755	III	123730799	123730799	9.72787	III	123718336	123718336	11.8353
ATP6V0D2	chr8	85987323	86154228	III	86036729	86036729	12.3068	III	86122331	86122331	18.5071
ATP6V0E1	chr5	172983757	173035445	III	173015445	173015445	13.7284	III	172995717	172995717	12.7804
ATP6V0E2	chr7	149872968	149880698	III	149874835	149874835	13.1149	III	149876204	149876204	7.09792
ATP6V1C2	chr2	10721649	10785110	III	10737035	10737035	8.36083	III	10758412	10758412	11.9158
ATP7B	chr13	51932673	52011494	III	51933011	51933012	9.01415	III	51965015	51965016	9.23064
ATP8A2P3	chr13	26114409	26154175	III	26137071	26137071	10.5082	III	26141864	26141864	13.8278
ATP9A	chr20	51596514	51768634	III	51640311	51640312	8.48373	III	51601043	51601043	8.61253
ATPAF1	chr1	46632737	46673867	III	46663052	46663052	26.9587	III	46651106	46651106	13.3835
ATPAF2	chr17	17977409	18039209	III	18001893	18001893	10.9791	III	18006538	18006538	11.2557
ATXN10	chr22	45671798	45845307	III	45768274	45768274	11.6072	III	45672947	45672947	12.1117
AUH	chr9	91213815	91361913	III	91220210	91220210	9.61431	III	91258606	91258606	13.2096
AUNIP	chr1	25831913	25859458	III	25833161	25833161	16.7738	III	25839757	25839757	21.2529
AVL9	chr7	32495426	32588721	III	32496970	32496970	18.402	III	32523796	32523796	23.1408
AVPI1	chr10	97677424	97687323	III	97679172	97679172	10.4474	III	97681310	97681310	11.6789
AVPR1B	chr1	206109692	206117699	III	206114339	206114339	9.46026	III	206115146	206115146	11.4068
AXIN1	chr16	287440	352673	III	289255	289255	9.78684	III	287577	287577	9.36169
AXIN2	chr17	65528563	65561647	III	65529131	65529131	9.20134	III	65532524	65532524	13.9089
AXL	chr19	41219203	41261766	III	41220692	41220692	10.1813	III	41222688	41222688	11.5827
AZGP1P1	chr7	99980762	99987535	III	99981138	99981138	15.6665	III	99981498	99981498	23.06
B3GALNT2	chr1	235449923	235504481	III	235455718	235455718	15.6336	III	235463670	235463670	15.2673
B3GALT1	chr2	167868948	167874041	III	167869000	167869000	17.3836	III	167871683	167871683	13.609
B3GALT5	chr21	39556442	39673137	III	39581789	39581789	14.2173	III	39558766	39558766	18.6224
B3GALTL	chr13	31199936	31332276	III	31238867	31238868	7.73067	III	31209255	31209255	12.0368
B3GAT1	chr11	134378504	134411918	III	134380536	134380536	9.76411	III	134382763	134382763	9.59913
B3GNT7	chr2	231395543	231401164	III	231397197	231397197	8.90788	III	231398195	231398196	7.85048
B3GNT9	chr16	67148105	67151214	III	67148919	67148920	7.84056	III	67148860	67148860	12.7631
B3GNTL1	chr17	82942155	83051810	III	82946864	82946864	7.49497	III	82957400	82957400	7.67673
B4GALNT2	chr17	49132460	49176840	III	49175365	49175365	10.9307	III	49155871	49155871	11.3449
B4GALNT3	chr12	460364	563509	III	470971	470971	8.58302	III	513753	513753	9.54219
B4GALNT4	chr11	369796	382116	III	372899	372902	8.57412	III	371689	371689	8.43925
B4GALT1	chr9	33104082	33167356	III	33111013	33111014	8.4744	III	33110668	33110668	11.6517
B4GALT4-AS1	chr3	119226486	119290666	III	119268697	119268697	16.4534	III	119227752	119227752	14.1785
B4GALT5	chr20	49632945	49713878	III	49695697	49695697	12.1536	III	49640976	49640976	10.9702
B4GALT6	chr18	31622247	31685836	III	31628784	31628784	8.20085	III	31635124	31635124	19.3939
B9D1	chr17	19337554	19378182	III	19340057	19340057	11.243	III	19357410	19357410	12.7572
BACE1	chr11	117285207	117316259	III	117294469	117294469	17.2097	III	117291423	117291423	8.92684
BACE2	chr21	41167801	41282518	III	41176793	41176793	11.4452	III	41235970	41235970	10.278
BAHCC1	chr17	81395475	81466332	III	81398102	81398102	8.2929	III	81398227	81398227	9.69701
BAI1	chr8	142449430	142545009	III	142454325	142454326	8.19781	III	142454124	142454124	10.5738
BAIAP2	chr17	81035122	81117432	III	81075867	81075867	7.02673	III	81036593	81036593	10.1372
BAIAP2L1	chr7	98291651	98401068	III	98295896	98295896	7.49763	III	98299347	98299347	9.38473
BAIAP3	chr16	1333601	1349441	III	1348122	1348128	8.81889	III	1339538	1339538	7.57182
BANP	chr16	87949244	88118422	III	87952639	87952639	10.2484	III	87949313	87949313	9.53018
BASP1	chr5	17065598	17276843	III	17071933	17071933	17.2172	III	17101133	17101137	7.41971
BATF2	chr11	64987943	64997045	III	64993098	64993098	11.9857	III	64995150	64995150	13.0347
BAZ1B	chr7	73440398	73522278	III	73450651	73450651	9.3881	III	73511010	73511010	10.9563
BAZ2A	chr12	56595596	56636816	III	56599914	56599914	13.1888	III	56598677	56598677	11.4566
BBOX1-AS1	chr11	27047186	27220113	III	27048153	27048153	12.3558	III	27060971	27060971	22.672
BBS1	chr11	66510606	66533627	III	66529639	66529639	10.4603	III	66511575	66511575	11.9584
BCAP31P2	chr16	32869985	32872049	III	32871487	32871487	12.4059	III	32870651	32870651	8.62139
BCAR1	chr16	75228187	75268053	III	75262305	75262305	8.02055	III	75234599	75234599	10.3735
BCAR3	chr1	93561786	93847150	III	93588457	93588457	20.1329	III	93565125	93565125	14.6087
BCAS4	chr20	50794894	50882676	III	50807032	50807032	10.6597	III	50796729	50796729	9.65307
BCAT2	chr19	48795062	48811029	III	48800302	48800302	9.44842	III	48797607	48797607	7.57868
BCDIN3D-AS1	chr12	49828542	49841143	III	49829271	49829271	10.2977	III	49840738	49840738	8.64241
BCL11A	chr2	60451167	60553567	III	60469382	60469382	9.48806	III	60460482	60460482	12.008
BCL11B	chr14	99169287	99271524	III	99173416	99173416	11.6887	III	99170681	99170681	9.58642
BCL2L11	chr2	111119378	111168447	III	111136804	111136804	11.0397	III	111124329	111124329	18.5298
BCL2L12	chr19	49665142	49673916	III	49668607	49668607	9.1305	III	49667849	49667849	10.4128
BCL2L13	chr22	17628855	17730855	III	17631795	17631795	7.21462	III	17629935	17629935	7.57255
BCL6B	chr17	7023020	7030290	III	7023264	7023264	9.81806	III	7025693	7025693	10.261
BCL7A	chr12	122019422	122062044	III	122020753	122020753	10.4383	III	122024166	122024166	12.6189
BCL7B	chr7	73536356	73558002	III	73536884	73536884	9.64284	III	73538707	73538707	11.1266
BCL7C	chr16	30833626	30894960	III	30848930	30848930	8.44177	III	30860161	30860161	15.0136
BCO1	chr16	81238448	81291142	III	81239464	81239464	8.50188	III	81240577	81240577	9.51294
BCOR	chrX	40049815	40177329	III	40079939	40079939	12.5982	III	40086683	40086683	13.7073
BCORL1	chrX	129981107	130058083	III	129991943	129991943	24.7898	III	129990466	129990466	11.7982
BCR	chr22	23179704	23318037	III	23236311	23236311	9.37311	III	23196230	23196230	15.0844
BCRP1	chr22	24259929	24263764	III	24260996	24260996	7.25503	III	24260163	24260163	11.9089
BCRP2	chr22	21103016	21122285	III	21108019	21108019	8.30616	III	21111748	21111748	8.77597
BCRP3	chr22	24632915	24653356	III	24635831	24635831	10.4937	III	24637281	24637281	7.25472
BCRP5	chr22	20697962	20698934	III	20698508	20698508	9.00535	III	20698296	20698302	8.2142
BDH1	chr3	197509783	197573323	III	197536830	197536831	7.84562	III	197516500	197516500	10.9605
BDKRB2	chr14	96204679	96244166	III	96206753	96206754	7.17749	III	96213368	96213368	9.79805
BEAN1	chr16	66427297	66493529	III	66441139	66441139	15.7566	III	66431410	66431410	11.467
BEAN1-AS1	chr16	66469796	66481230	III	66473558	66473558	10.676	III	66469831	66469839	16.6663
BECN1	chr17	42810134	42833350	III	42813035	42813035	9.88039	III	42822107	42822107	10.697
BEGAIN	chr14	100537149	100587413	III	100574109	100574109	11.3006	III	100569433	100569433	8.63194
BEND3	chr6	107065182	107115269	III	107068007	107068009	15.1399	III	107068825	107068825	13.4721
BEND3P1	chr10	50655967	50660472	III	50659494	50659495	12.9981	III	50657836	50657836	20.1227
BEND4	chr4	42110938	42152878	III	42130933	42130933	10.866	III	42133626	42133626	14.4797
BEND5	chr1	48727523	48776969	III	48727753	48727753	16.9078	III	48734254	48734260	12.2082
BEND7	chr10	13438484	13528974	III	13510668	13510668	12.8309	III	13466285	13466288	7.10937
BEST2	chr19	12751702	12758458	III	12754138	12754138	14.6833	III	12754539	12754539	9.26791
BET1L	chr11	167784	207428	III	167860	167860	11.8946	III	173618	173618	8.0466
BFSP1	chr20	17493905	17569220	III	17523762	17523762	11.2565	III	17561170	17561170	13.501
BGN	chrX	153494939	153509554	III	153495023	153495023	7.45356	III	153501939	153501939	12.3209
BHLHE40-AS1	chr3	4896809	4979961	III	4911329	4911329	12.9661	III	4911712	4911712	12.8638
BHMG1	chr19	45733251	45764534	III	45737870	45737870	13.484	III	45733336	45733337	7.37171
BICD2	chr9	92711363	92764812	III	92712955	92712955	15.3853	III	92732091	92732091	15.717
BID	chr22	17734138	17774770	III	17738504	17738504	7.86198	III	17734185	17734185	10.4226
BIN1	chr2	127048027	127107355	III	127052698	127052698	7.74337	III	127051697	127051697	11.1032
BIN2	chr12	51281038	51324668	III	51282977	51282977	10.6036	III	51324228	51324228	10.5697
BIN3	chr8	22620418	22669148	III	22621431	22621431	10.6523	III	22625120	22625120	12.8423
BLACE	chr7	155356985	155367934	III	155357019	155357019	10.0176	III	155366188	155366188	8.84458
BLM	chr15	90717327	90816165	III	90718261	90718261	9.23315	III	90719243	90719244	11.1704
BLNK	chr10	96191702	96271587	III	96194832	96194832	10.9773	III	96230803	96230803	19.142
BLOC1S2	chr10	100273280	100286712	III	100275467	100275467	9.82846	III	100274652	100274652	9.30203
BLVRB	chr19	40447789	40465840	III	40448546	40448546	11.9539	III	40450016	40450016	8.79356
BMP1	chr8	22164736	22212326	III	22179187	22179187	10.0065	III	22174789	22174789	11.2044
BMP6	chr6	7726797	7881422	III	7767079	7767079	13.9011	III	7753230	7753230	14.4604
BMP7	chr20	57168748	57266629	III	57186093	57186093	7.7229	III	57187062	57187063	7.44786
BMP8A	chr1	39491646	39525935	III	39492402	39492402	12.0018	III	39495270	39495270	15.6645
BMPR1A	chr10	86756650	86932838	III	86770159	86770159	12.0278	III	86756749	86756752	9.7703
BMPR2	chr2	202376936	202567751	III	202383418	202383418	10.8243	III	202379561	202379561	10.2192
BMS1P1	chr10	46786674	46811989	III	46793201	46793201	14.3596	III	46796817	46796817	15.0041
BMS1P14	chr9	40505399	40566281	III	40514937	40514937	9.90901	III	40513064	40513064	11.9205
BMS1P17	chr14	19301704	19316914	III	19301800	19301800	10.0844	III	19301912	19301912	7.35438
BNIP2	chr15	59659146	59689534	III	59683055	59683055	15.5071	III	59661151	59661151	20.1842
BNIP3L	chr8	26382898	26505636	III	26395235	26395235	11.0426	III	26395764	26395764	24.3671
BNIP3P16	chr19	20175013	20177063	III	20175414	20175414	10.9559	III	20176553	20176553	9.75744
BOK-AS1	chr2	241544403	241558977	III	241552668	241552668	13.5476	III	241552292	241552292	12.0199
BOP1	chr8	144262102	144291370	III	144262940	144262940	9.08139	III	144262236	144262236	9.21583
bP-21201H5.1	chr21	9975017	10119309	III	10043932	10043937	10.8745	III	9997187	9997193	16.8164
bP-2171C21.3	chr21	8996496	9018670	III	9011597	9011597	8.93843	III	9015697	9015697	9.83632
BPHL	chr6	3118374	3153578	III	3127349	3127349	9.2687	III	3149718	3149718	8.44934
BPIFA2	chr20	33161768	33181412	III	33168208	33168209	8.04235	III	33178324	33178324	10.1406
BPIFB1	chr20	33273480	33309878	III	33289465	33289465	10.4973	III	33293165	33293165	9.72015
BPIFB4	chr20	33079644	33111751	III	33090024	33090024	11.4044	III	33091668	33091668	10.1406
BPIFC	chr22	32413847	32464484	III	32435759	32435759	14.126	III	32435615	32435615	12.9482
BPNT1	chr1	220057482	220090462	III	220071107	220071107	9.89578	III	220064492	220064492	13.7977
BRAP	chr12	111642146	111685986	III	111643475	111643475	8.91117	III	111644834	111644834	9.10205
BRAT1	chr7	2537877	2555727	III	2538584	2538584	8.725	III	2548524	2548524	8.13176
BRD1	chr22	49773283	49827512	III	49778392	49778392	8.50703	III	49775674	49775674	11.2098
BRD3	chr9	134030305	134068535	III	134042382	134042382	11.0983	III	134041776	134041776	9.4778
BRD4	chr19	15235519	15332545	III	15260245	15260245	10.8261	III	15248119	15248119	7.69434
BRD8	chr5	138139766	138178986	III	138144019	138144019	16.2127	III	138156201	138156201	13.3743
BRD9	chr5	850291	892824	III	875570	875570	8.98519	III	850403	850403	8.4389
BRDT	chr1	91949371	92014426	III	91978532	91978532	10.3529	III	91963050	91963051	9.64278
BRF1	chr14	105209286	105315589	III	105209538	105209538	9.70657	III	105212602	105212602	7.32553
BRI3	chr7	98252379	98310441	III	98308040	98308040	9.19502	III	98301749	98301749	12.5756
BRI3BP	chr12	124993700	125031231	III	124998992	124998992	11.4792	III	124999462	124999462	10.516
BRPF3	chr6	36196744	36232790	III	36207373	36207373	18.4485	III	36210270	36210270	16.8843
BRSK1	chr19	55282072	55312533	III	55302204	55302204	8.52168	III	55287909	55287909	9.82686
BRSK2	chr11	1389899	1462689	III	1391574	1391574	7.1651	III	1395550	1395550	10.5879
BSG	chr19	571309	583493	III	574169	574169	7.7351	III	578718	578718	7.33068
BSN	chr3	49554489	49671545	III	49619785	49619785	12.8504	III	49558988	49558989	13.8582
BSPH1	chr19	47968046	47992170	III	47984904	47984904	7.19959	III	47968452	47968453	7.49806
BST1	chr4	15702950	15738313	III	15731633	15731633	10.7555	III	15708237	15708237	11.9129
BTAF1	chr10	91923769	92030325	III	91975773	91975773	18.563	III	91925753	91925755	8.99425
BTBD10	chr11	13388001	13463297	III	13395064	13395065	9.50408	III	13414609	13414609	17.4752
BTBD2	chr19	1985438	2034881	III	1991722	1991722	8.38699	III	1988753	1988753	7.35836
BTBD3	chr20	11890723	11926609	III	11894194	11894194	23.4876	III	11913283	11913283	20.8739
BTBD6	chr14	105248490	105251093	III	105249504	105249504	10.7456	III	105249383	105249383	7.41586
BTBD7	chr14	93237550	93333092	III	93270157	93270157	13.0845	III	93286489	93286489	14.6995
BTN2A1	chr6	26457904	26476621	III	26459325	26459325	12.3178	III	26462759	26462759	15.6614
BTN3A2	chr6	26365159	26378320	III	26368827	26368827	10.889	III	26368710	26368710	9.56611
BTNL2	chr6	32393963	32407128	III	32395549	32395549	16.3897	III	32399896	32399896	17.3885
BTNL3	chr5	180988845	181006727	III	180994855	180994855	18.6148	III	180997256	180997256	12.4287
BUD13	chr11	116748170	116772988	III	116748335	116748335	15.4397	III	116748878	116748878	15.1448
BUD31	chr7	99408641	99419616	III	99416505	99416505	7.96604	III	99416215	99416215	8.39507
BVES	chr6	105096822	105137174	III	105117812	105117812	11.8863	III	105117991	105117991	14.9313
BX255923.2	chr9	63974762	64004155	III	63991871	63991871	16.9494	III	63974774	63974775	10.0987
BZW2	chr7	16646131	16706523	III	16673136	16673136	16.4546	III	16672968	16672968	17.6116
C10orf105	chr10	71711701	71737824	III	71711943	71711943	7.77898	III	71711943	71711943	10.0522
C10orf107	chr10	61662961	61766766	III	61765540	61765540	16.586	III	61680039	61680039	17.6596
C10orf113	chr10	21125763	21146559	III	21126764	21126765	17.805	III	21126701	21126702	12.0956
C10orf32-ASMT	chr10	102854272	102901899	III	102858478	102858478	9.07371	III	102877783	102877783	9.12159
C11orf24	chr11	68261335	68272001	III	68265783	68265783	10.7548	III	68265531	68265531	12.3886
C11orf53	chr11	111255982	111286401	III	111256699	111256700	12.1255	III	111256699	111256700	11.9698
C11orf70	chr11	102047443	102084560	III	102053289	102053289	11.0223	III	102052998	102052998	13.5319
C11orf73	chr11	86302211	86345931	III	86321810	86321811	8.59723	III	86318026	86318026	12.5434
C11orf74	chr11	36594493	36659290	III	36626041	36626041	23.6989	III	36614746	36614750	7.74016
C11orf80	chr11	66744451	66843328	III	66745951	66745951	9.23867	III	66747909	66747909	13.4003
C11orf84	chr11	63813388	63827718	III	63820707	63820707	7.22035	III	63820821	63820821	10.5269
C11orf85	chr11	64937517	64972085	III	64938983	64938983	10.7973	III	64937819	64937819	13.0347
C12orf5	chr12	4321205	4354593	III	4332034	4332034	10.836	III	4325602	4325602	17.5781
C12orf76	chr12	110027028	110073686	III	110034952	110034952	12.3615	III	110028761	110028761	10.6638
C14orf132	chr14	96039324	96094080	III	96055134	96055135	8.6286	III	96067193	96067193	13.5112
C14orf159	chr14	91060333	91225632	III	91064079	91064079	15.6186	III	91076585	91076585	14.5517
C14orf178	chr14	77760830	77769742	III	77762035	77762035	16.9683	III	77762079	77762079	17.4401
C14orf39	chr14	60396469	60515543	III	60462344	60462344	13.988	III	60421908	60421908	16.6762
C14orf93	chr14	22985908	23010166	III	23000029	23000029	11.4147	III	22987583	22987583	9.79943
C15orf26	chr15	81007033	81149175	III	81064487	81064487	13.0077	III	81051645	81051645	11.7361
C15orf27	chr15	76059837	76229121	III	76060509	76060509	15.183	III	76076185	76076185	18.1143
C15orf38-AP3S2	chr15	89834308	89912882	III	89834825	89834825	9.52694	III	89845613	89845613	7.71321
C15orf40	chr15	82988441	83011641	III	82997658	82997658	18.4044	III	82995473	82995473	8.66139
C15orf59-AS1	chr15	73752317	73770613	III	73753867	73753867	12.2484	III	73755513	73755513	10.5413
C16orf45	chr16	15434295	15625028	III	15443667	15443667	9.73276	III	15458979	15458979	11.0166
C16orf47	chr16	73126637	73144447	III	73140021	73140021	14.1073	III	73135807	73135807	11.7667
C16orf58	chr16	31489471	31509309	III	31509185	31509185	11.8567	III	31492769	31492769	9.55063
C16orf70	chr16	67109958	67148539	III	67126867	67126867	12.9774	III	67118194	67118194	13.1118
C16orf72	chr16	9091648	9121640	III	9104136	9104136	8.67142	III	9110279	9110279	13.7163
C16orf74	chr16	85690084	85751129	III	85700218	85700218	8.33927	III	85728644	85728644	8.02815
C16orf93	chr16	30757423	30762710	III	30761702	30761702	8.44153	III	30760325	30760325	10.6972
C16orf95	chr16	87083562	87317420	III	87093130	87093130	9.51294	III	87125836	87125836	12.9514
C17orf50	chr17	35760897	35765079	III	35761898	35761898	12.6368	III	35761307	35761307	13.5174
C17orf85	chr17	3802165	3846251	III	3803994	3803994	10.6547	III	3802582	3802582	14.1011
C17orf99	chr17	78146353	78166177	III	78163588	78163588	10.5925	III	78153676	78153676	8.61843
C18orf25	chr18	46173553	46266991	III	46200006	46200006	10.1615	III	46186400	46186400	9.42095
C18orf42	chr18	5145285	5197503	III	5149642	5149642	25.4782	III	5148622	5148622	24.3389
C18orf8	chr18	23503470	23531807	III	23513762	23513763	7.49161	III	23522708	23522708	17.8684
C19orf24	chr19	1275438	1279249	III	1277286	1277286	8.27178	III	1278264	1278264	11.7127
C19orf25	chr19	1461143	1479556	III	1462123	1462128	7.45226	III	1465303	1465306	7.08451
C19orf26	chr19	1228287	1238027	III	1228454	1228454	7.92326	III	1228671	1228671	8.70839
C19orf38	chr19	10836575	10869790	III	10851892	10851892	8.81987	III	10838605	10838605	9.64959
C19orf44	chr19	16496311	16521352	III	16498023	16498023	11.3514	III	16497591	16497591	9.325
C19orf45	chr19	7492976	7508450	III	7503515	7503515	7.10091	III	7502361	7502361	9.8189
C19orf47	chr19	40319536	40348527	III	40325091	40325091	12.9648	III	40323462	40323462	10.4272
C19orf54	chr19	40740856	40751553	III	40743700	40743700	10.9093	III	40742354	40742354	9.9528
C19orf57	chr19	13882348	13906452	III	13902020	13902020	9.07407	III	13887181	13887181	10.453
C19orf67	chr19	14081619	14085875	III	14084551	14084551	10.7353	III	14083262	14083262	11.1024
C19orf68	chr19	48170692	48197620	III	48171313	48171313	8.24345	III	48171866	48171866	10.3727
C1orf100	chr1	244352635	244389663	III	244367512	244367512	10.0801	III	244365897	244365897	14.0843
C1orf110	chr1	162824458	162868815	III	162868605	162868605	15.0467	III	162829680	162829680	11.0954
C1orf123	chr1	53214099	53220617	III	53214324	53214324	17.2487	III	53217589	53217589	16.8275
C1orf127	chr1	10946471	10982037	III	10972043	10972043	8.66352	III	10962357	10962357	8.6263
C1orf132	chr1	207801518	207869150	III	207830925	207830925	16.4361	III	207847453	207847453	15.742
C1orf145	chr1	228203506	228213664	III	228209308	228209308	10.0391	III	228209256	228209256	11.6979
C1orf146	chr1	92217940	92245813	III	92230488	92230488	21.8687	III	92217971	92217976	12.8056
C1orf167	chr1	11761787	11789585	III	11763042	11763042	9.62118	III	11767550	11767550	12.5901
C1orf168	chr1	56718804	56819696	III	56796586	56796586	19.3242	III	56720768	56720768	27.245
C1orf177	chr1	54806063	54842252	III	54806138	54806140	7.45579	III	54811083	54811083	12.3282
C1orf186	chr1	206037231	206102459	III	206038809	206038809	13.0872	III	206046310	206046310	11.9649
C1orf226	chr1	162366908	162386818	III	162367087	162367087	11.1542	III	162379231	162379231	15.2471
C1orf228	chr1	44674692	44725591	III	44705256	44705256	17.0545	III	44704857	44704857	10.1566
C1orf229	chr1	247110160	247112417	III	247110352	247110360	9.46696	III	247110442	247110453	12.3304
C1orf86	chr1	2184461	2212720	III	2185908	2185908	8.28591	III	2185013	2185016	8.41272
C1orf94	chr1	34166883	34219131	III	34206504	34206504	13.3302	III	34206530	34206530	14.1465
C1QL1	chr17	44959693	44968071	III	44960320	44960320	9.09359	III	44961743	44961743	22.8422
C1QTNF1	chr17	79022814	79049788	III	79025607	79025607	8.20528	III	79046233	79046233	10.264
C1QTNF4	chr11	47589664	47594659	III	47589866	47589866	8.91776	III	47593429	47593429	10.0522
C1QTNF6	chr22	37180167	37199385	III	37195507	37195507	7.91829	III	37181416	37181416	9.88996
C1QTNF7	chr4	15339818	15446166	III	15339899	15339899	16.4554	III	15374494	15374512	16.9425
C1QTNF9	chr13	24307166	24322535	III	24309934	24309934	10.4355	III	24320533	24320533	9.30455
C1R	chr12	7080209	7092607	III	7081758	7081758	10.9711	III	7081555	7081556	9.57992
C1RL-AS1	chr12	7108052	7122501	III	7112204	7112204	9.65873	III	7111388	7111388	15.1884
C2	chr6	31897785	31945672	III	31907567	31907567	9.17932	III	31900038	31900045	9.36089
C20orf194	chr20	3249305	3407625	III	3365116	3365116	12.3842	III	3253304	3253304	10.7955
C20orf195	chr20	63547891	63556708	III	63550338	63550338	11.6798	III	63554351	63554351	7.80053
C20orf196	chr20	5750393	5863912	III	5773748	5773748	12.4273	III	5752855	5752855	14.2562
C20orf203	chr20	32631652	32673941	III	32632793	32632793	7.55972	III	32635057	32635057	13.7505
C20orf24	chr20	36605734	36612557	III	36611850	36611850	9.79142	III	36609384	36609384	9.95584
C20orf96	chr20	270863	290778	III	273746	273746	11.4933	III	287802	287802	10.6718
C21orf33	chr21	44133605	44145723	III	44134959	44134959	10.6529	III	44138720	44138720	10.5568
C21orf58	chr21	46300181	46323875	III	46305662	46305662	9.6937	III	46301789	46301789	8.70011
C21orf59	chr21	32592079	32612866	III	32611165	32611165	12.9962	III	32605620	32605620	15.8004
C21orf91	chr21	17788967	17819386	III	17814762	17814762	16.0386	III	17791379	17791379	10.5841
C21orf91-OT1	chr21	17763315	17792523	III	17763543	17763543	9.03074	III	17778529	17778529	13.7646
C22orf34	chr22	49414524	49657542	III	49415048	49415048	11.2315	III	49434518	49434518	11.3147
C2CD2	chr21	41885112	41953890	III	41911616	41911616	11.2729	III	41907770	41907775	7.36845
C2CD4C	chr19	405438	409139	III	406406	406406	7.58846	III	405442	405442	8.70282
C2CD5	chr12	22448583	22544546	III	22487266	22487266	18.9944	III	22452330	22452330	20.1051
C2orf27B	chr2	131794961	131801661	III	131796542	131796542	10.9903	III	131796246	131796246	12.0697
C2orf42	chr2	70149880	70248615	III	70151621	70151621	8.8772	III	70157670	70157670	11.8561
C2orf44	chr2	24029340	24049575	III	24035668	24035668	11.0138	III	24038723	24038723	9.69805
C2orf48	chr2	10141382	10211725	III	10146512	10146512	8.06873	III	10149348	10149348	17.5646
C2orf68	chr2	85606654	85612066	III	85608932	85608932	11.4432	III	85609721	85609721	8.9712
C2orf69	chr2	199911256	199955935	III	199930496	199930496	14.0326	III	199916845	199916845	16.0716
C2orf72	chr2	231037490	231049719	III	231044376	231044376	13.8087	III	231049335	231049335	11.7675
C2orf76	chr2	119302225	119366828	III	119305508	119305508	12.256	III	119310652	119310652	10.7277
C2orf80	chr2	208165343	208190073	III	208166902	208166902	9.9829	III	208184676	208184676	12.9339
C2orf81	chr2	74414176	74421591	III	74419896	74419896	10.3876	III	74416205	74416205	10.28
C3	chr19	6677704	6730562	III	6679469	6679469	11.5414	III	6679390	6679390	8.58688
C3orf22	chr3	126526999	126558965	III	126539012	126539012	8.76317	III	126530925	126530925	12.0192
C3orf33	chr3	155762617	155806351	III	155769111	155769111	16.567	III	155766708	155766708	11.1597
C3orf62	chr3	49268602	49277909	III	49273749	49273749	11.3894	III	49274471	49274471	11.9224
C4A	chr6	31982024	32002681	III	31993649	31993649	7.81325	III	31982352	31982352	11.8465
C4A-AS1	chr6	31999976	32003521	III	32003063	32003063	17.3254	III	32000346	32000346	10.1382
C4B	chr6	32014762	32035418	III	32016031	32016031	8.84362	III	32015090	32015090	11.8465
C4orf29	chr4	127965306	128039711	III	127972602	127972602	13.7033	III	127967943	127967943	11.69
C4orf50	chr4	5897591	5989818	III	5901760	5901760	11.0342	III	5897809	5897809	11.5638
C5AR1	chr19	47290023	47322066	III	47293262	47293262	8.89025	III	47305667	47305667	9.89592
C5AR2	chr19	47332147	47347327	III	47341306	47341306	9.42748	III	47337593	47337593	7.87277
C5orf24	chr5	134845680	134859737	III	134847769	134847769	13.4307	III	134847786	134847786	10.8747
C5orf28	chr5	43444252	43483893	III	43468255	43468255	14.2988	III	43467984	43467984	14.6536
C5orf42	chr5	37106228	37249428	III	37114758	37114763	13.7702	III	37160961	37160961	15.9699
C6orf10	chr6	32288526	32371912	III	32368384	32368384	12.6023	III	32364961	32364961	13.3711
C6orf132	chr6	42101118	42142619	III	42119615	42119615	8.70269	III	42140489	42140489	10.7275
C6orf203	chr6	107028213	107051342	III	107041149	107041149	13.6082	III	107044036	107044036	8.39993
C6orf211	chr6	151452258	151470101	III	151455231	151455231	11.8731	III	151455721	151455721	10.3349
C6orf25	chr6	31718594	31726714	III	31721986	31721987	14.1796	III	31723421	31723421	11.3347
C6orf52	chr6	10671418	10694797	III	10675923	10675923	11.633	III	10675903	10675903	12.1096
C6orf57	chr6	70566917	70589569	III	70567927	70567927	11.7566	III	70571602	70571602	14.9625
C6orf62	chr6	24704861	24720836	III	24712127	24712127	13.2322	III	24707872	24707872	12.1513
C6orf89	chr6	36871870	36928964	III	36882754	36882763	12.0449	III	36882753	36882753	21.172
C6orf99	chr6	158869939	158910353	III	158870512	158870512	11.193	III	158870267	158870267	10.623
C7	chr5	40909252	40982939	III	40923376	40923376	16.067	III	40955497	40955497	13.3967
C7orf49	chr7	135092363	135170795	III	135121416	135121416	18.4333	III	135119316	135119316	27.8338
C7orf50	chr7	996986	1138260	III	1006192	1006192	8.73177	III	998390	998390	8.88586
C7orf55	chr7	139339457	139346319	III	139346191	139346191	13.9344	III	139342315	139342315	10.5796
C7orf57	chr7	48035511	48061304	III	48040222	48040222	12.7958	III	48044040	48044040	23.6523
C7orf69	chr7	47795291	47819847	III	47805448	47805448	8.92581	III	47811445	47811446	7.70929
C8A	chr1	56854806	56918221	III	56881198	56881198	12.379	III	56888628	56888628	13.7856
C8orf37	chr8	95244919	95269201	III	95247234	95247234	13.7551	III	95261363	95261363	13.3773
C8orf44	chr8	66667615	66685564	III	66668471	66668471	9.95796	III	66669437	66669437	13.7151
C8orf59	chr8	85214076	85220421	III	85218626	85218626	14.6692	III	85218626	85218626	15.4689
C8orf74	chr8	10672637	10700593	III	10695615	10695615	7.53191	III	10691285	10691285	10.5927
C8orf76	chr8	123219957	123241398	III	123237177	123237178	9.91725	III	123220229	123220229	14.925
C8orf86	chr8	38510834	38528662	III	38511006	38511006	8.71495	III	38520018	38520018	10.0668
C9	chr5	39284262	39424868	III	39293772	39293772	16.4216	III	39333584	39333584	24.7755
C9orf129	chr9	93318199	93346414	III	93322247	93322247	10.2983	III	93326144	93326144	9.62229
C9orf147	chr9	112433816	112487204	III	112456056	112456056	11.8581	III	112442062	112442062	20.8761
C9orf156	chr9	97904489	97922570	III	97916737	97916737	11.1999	III	97916737	97916737	12.117
C9orf171	chr9	132410043	132573317	III	132426063	132426063	10.8274	III	132413489	132413489	10.0323
C9orf172	chr9	136844415	136848801	III	136844425	136844425	7.1631	III	136845091	136845091	7.84255
C9orf24	chr9	34379019	34397832	III	34379087	34379087	12.3041	III	34388432	34388432	7.21479
C9orf41-AS1	chr9	74952968	74996293	III	74983640	74983640	22.2407	III	74962373	74962373	18.2709
C9orf64	chr9	83938311	83956986	III	83953598	83953598	10.4701	III	83941870	83941870	11.7662
C9orf78	chr9	129827290	129835863	III	129830554	129830554	11.9932	III	129832625	129832625	12.1383
C9orf84	chr9	111686173	111795008	III	111686787	111686787	13.719	III	111694109	111694109	10.9978
C9orf85	chr9	71911510	71986054	III	71966021	71966021	13.2772	III	71923556	71923556	21.2704
C9orf92	chr9	16203935	16276313	III	16210809	16210809	9.79559	III	16225729	16225729	12.5321
CA11	chr19	48637942	48646312	III	48640423	48640426	8.30333	III	48640964	48640964	7.93798
CA2	chr8	85463852	85481493	III	85467241	85467241	14.1229	III	85472482	85472482	16.3
CA3	chr8	85373436	85449040	III	85376383	85376383	16.3532	III	85436761	85436761	18.374
CA5A	chr16	87881546	87936529	III	87897951	87897951	7.61696	III	87891948	87891948	8.1361
CA5AP1	chr16	29618785	29636328	III	29619504	29619504	10.9268	III	29633084	29633084	8.82174
CA5B	chrX	15688830	15788409	III	15734001	15734001	9.87648	III	15736001	15736001	21.2631
CA6	chr1	8945867	8975092	III	8955948	8955948	10.8304	III	8958253	8958253	13.3751
CAB39L	chr13	49308650	49444126	III	49311945	49311945	11.5958	III	49309924	49309924	12.5251
CABIN1	chr22	24011192	24178628	III	24064559	24064559	20.6477	III	24033998	24033998	9.96903
CABLES2	chr20	62388632	62407285	III	62390845	62390845	7.99345	III	62390589	62390589	7.51705
CACNA1A	chr19	13206442	13623990	III	13208786	13208786	7.61061	III	13207135	13207135	7.48981
CACNA1B	chr9	137877789	138124624	III	137879150	137879154	7.9846	III	137877881	137877881	7.78175
CACNA1C-AS1	chr12	2676001	2691200	III	2678472	2678472	11.5877	III	2678472	2678472	12.7053
CACNA1G	chr17	50561068	50627474	III	50575815	50575815	9.68213	III	50574035	50574035	13.6911
CACNA1H	chr16	1153241	1221771	III	1210268	1210268	7.08111	III	1188358	1188358	7.03407
CACNA1I	chr22	39570753	39689737	III	39643620	39643620	7.80252	III	39640902	39640902	10.2295
CACNA1S	chr1	201039512	201112566	III	201047144	201047144	11.8919	III	201067723	201067723	13.3691
CACNA2D2	chr3	50362799	50504244	III	50365613	50365613	9.46888	III	50380742	50380742	10.1438
CACNG2	chr22	36563921	36703558	III	36583764	36583764	16.2491	III	36587326	36587326	10.1727
CACNG4	chr17	66964910	67033398	III	66983344	66983344	9.50914	III	66976163	66976163	11.3089
CACNG5	chr17	66835117	66885486	III	66847955	66847955	12.0147	III	66880356	66880356	13.4483
CACNG6	chr19	53992288	54012669	III	54005178	54005178	9.53751	III	53992677	53992677	9.30999
CACNG7	chr19	53909335	53943941	III	53918830	53918831	8.95463	III	53927076	53927076	12.0448
CACNG8	chr19	53963040	53990215	III	53987637	53987637	9.53697	III	53978214	53978215	7.41688
CACTIN	chr19	3610641	3626815	III	3616992	3616992	7.71998	III	3611909	3611909	8.02185
CACTIN-AS1	chr19	3607247	3613930	III	3610915	3610915	8.00158	III	3611212	3611212	9.50301
CADM3-AS1	chr1	159194325	159207973	III	159196442	159196442	18.5312	III	159196721	159196721	18.0902
CADM4	chr19	43622368	43639839	III	43623704	43623704	11.3216	III	43623364	43623366	7.83761
CAGE1	chr6	7326656	7389743	III	7328971	7328971	11.8306	III	7360715	7360715	16.3144
CALB2	chr16	71358713	71390438	III	71378966	71378966	11.3534	III	71384086	71384086	14.2762
CALCRL	chr2	187343129	187448460	III	187356055	187356055	20.9509	III	187351057	187351058	18.4966
CALHM3	chr10	103472804	103479240	III	103473264	103473264	11.7175	III	103473379	103473380	10.6865
CALML3	chr10	5524009	5526771	III	5525070	5525070	9.31032	III	5524662	5524662	8.29098
CALML3-AS1	chr10	5514244	5526246	III	5514381	5514381	11.769	III	5517446	5517446	11.3817
CALML4	chr15	68190705	68206110	III	68192687	68192687	11.326	III	68199565	68199565	14.6312
CALR3	chr19	16479057	16496192	III	16479218	16479218	11.1155	III	16479192	16479192	14.136
CALU	chr7	128739292	128771807	III	128745692	128745692	13.2876	III	128754286	128754286	16.5809
CAMK1D	chr10	12349482	12835545	III	12352293	12352294	7.69838	III	12352169	12352169	11.3301
CAMK2A	chr5	150219491	150290291	III	150272062	150272062	13.0618	III	150220336	150220336	9.80729
CAMK2B	chr7	44217150	44334577	III	44220125	44220125	11.4531	III	44247138	44247138	10.4877
CAMKK1	chr17	3860315	3894891	III	3860820	3860820	9.5954	III	3869112	3869112	14.1011
CAMKK2	chr12	121237691	121298308	III	121266528	121266528	8.04617	III	121251684	121251684	11.2082
CAMSAP1	chr9	135808487	135907228	III	135816820	135816820	7.38937	III	135819520	135819520	9.51048
CAMSAP3	chr19	7595902	7618304	III	7601936	7601936	12.0881	III	7614981	7614981	10.7764
CAND1	chr12	67269281	67319951	III	67275419	67275419	20.2962	III	67278197	67278197	13.7663
CAND2	chr3	12796472	12871916	III	12812436	12812436	13.4073	III	12809515	12809515	20.3686
CANX	chr5	179678628	179730925	III	179695128	179695128	9.7869	III	179694068	179694068	10.3525
CAP1	chr1	40040233	40072649	III	40069948	40069948	7.65481	III	40041899	40041902	8.68864
CAPG	chr2	85394748	85418432	III	85397471	85397471	9.36729	III	85399795	85399795	10.0795
CAPN1	chr11	65180566	65212006	III	65201808	65201809	12.0966	III	65182407	65182407	10.4323
CAPN11	chr6	44158811	44184402	III	44171563	44171563	8.77095	III	44160058	44160058	10.0477
CAPN12	chr19	38730187	38769904	III	38730935	38730935	10.1603	III	38741529	38741530	9.64662
CAPN15	chr16	527717	554636	III	533825	533825	7.87581	III	528929	528929	8.16135
CAPN2	chr1	223701593	223776018	III	223707044	223707044	10.0569	III	223711671	223711671	14.3261
CAPN3	chr15	42359500	42412318	III	42374364	42374364	22.0231	III	42390900	42390900	10.2606
CAPRIN1	chr11	34051683	34101156	III	34061361	34061361	13.5856	III	34060151	34060152	11.2848
CAPRIN2	chr12	30709552	30754951	III	30712406	30712406	14.7488	III	30730545	30730545	11.4514
CAPZA2	chr7	116811070	116922049	III	116830126	116830126	15.6128	III	116891542	116891542	17.1237
CAPZB	chr1	19338776	19485539	III	19360383	19360383	12.1057	III	19346846	19346846	8.17439
CARD11	chr7	2906141	3043945	III	2906239	2906239	8.75267	III	2913278	2913278	9.22291
CARD14	chr17	80169992	80209331	III	80176642	80176642	8.342	III	80181314	80181314	7.89755
CARD9	chr9	136361903	136373681	III	136365752	136365752	8.47392	III	136362546	136362546	9.57439
CARF	chr2	202912214	202987063	III	202969023	202969023	12.3856	III	202915057	202915058	8.64619
CARKD	chr13	110615460	110639993	III	110624991	110624991	10.2481	III	110621466	110621466	7.66395
CARNS1	chr11	67414968	67425607	III	67418897	67418897	7.46262	III	67423498	67423498	9.7363
CARS2	chr13	110641412	110713603	III	110644738	110644738	9.19881	III	110642961	110642961	10.0543
CASC11	chr8	127686343	127733967	III	127710779	127710779	12.8211	III	127715561	127715561	18.6477
CASC5	chr15	40594020	40664342	III	40597526	40597526	9.44987	III	40597898	40597899	7.0274
CASD1	chr7	94509219	94557019	III	94525562	94525562	18.6647	III	94520503	94520503	24.1129
CASKIN1	chr16	2177180	2196525	III	2183873	2183873	8.95017	III	2178389	2178389	9.00671
CASKIN2	chr17	75500261	75515583	III	75505886	75505886	10.4708	III	75502062	75502062	9.04978
CASP10	chr2	201182881	201229406	III	201184084	201184084	12.9276	III	201209130	201209130	10.3799
CASP8	chr2	201233443	201287711	III	201239243	201239243	10.0423	III	201234488	201234488	14.2083
CASP8AP2	chr6	89829894	89874436	III	89831933	89831933	11.4037	III	89842705	89842705	14.3784
CASP9	chr1	15490832	15526534	III	15509579	15509579	8.30392	III	15491823	15491823	10.4812
CASZ1	chr1	10636604	10796650	III	10649090	10649090	7.09259	III	10637101	10637101	8.25394
CATIP	chr2	218356856	218368099	III	218358555	218358555	10.4918	III	218364702	218364702	12.8223
CATIP-AS2	chr2	218326889	218357966	III	218335877	218335877	8.11413	III	218328775	218328775	11.3926
CATSPER1	chr11	66016752	66026517	III	66024425	66024425	8.39689	III	66019520	66019520	9.69977
CATSPER2	chr15	43628503	43668118	III	43634716	43634716	11.0947	III	43634716	43634716	12.2684
CATSPERB	chr14	91580696	91780707	III	91581046	91581046	10.8953	III	91587677	91587677	13.9542
CATSPERD	chr19	5720677	5778734	III	5722915	5722916	7.16259	III	5721527	5721527	9.37767
CATSPERG	chr19	38335775	38370943	III	38337283	38337283	7.65405	III	38337779	38337779	11.1533
CAV1	chr7	116524785	116561184	III	116534854	116534854	12.9461	III	116533067	116533067	15.6422
CAV3	chr3	8733800	8841808	III	8748477	8748477	12.2262	III	8807330	8807330	12.2719
CBFA2T2	chr20	33490075	33650036	III	33491949	33491949	10.0398	III	33534459	33534459	11.1709
CBFA2T3	chr16	88874858	88977204	III	88882831	88882831	7.55987	III	88878514	88878514	10.1576
CBL	chr11	119206042	119308149	III	119211097	119211097	11.5244	III	119226018	119226018	14.5099
CBS	chr21	6444869	6468040	III	6445409	6445409	10.6403	III	6449352	6449352	9.23056
CBWD1	chr9	121038	179147	III	128146	128146	12.2488	III	122588	122588	10.4071
CBWD3	chr9	68232003	68300015	III	68248079	68248079	9.80559	III	68245720	68245720	10.9087
CBWD5	chr9	65668805	65734041	III	65679088	65679088	12.5611	III	65674824	65674824	11.5711
CBWD7	chr9	41131306	41199261	III	41131811	41131811	9.51036	III	41133055	41133055	8.89391
CBX1	chr17	48070052	48101521	III	48080719	48080719	14.2995	III	48075475	48075475	9.42507
CBX2	chr17	79778132	79787983	III	79779400	79779400	8.75805	III	79784211	79784211	16.5571
CBX6	chr22	38861450	38872314	III	38869890	38869890	13.9324	III	38863241	38863241	13.1303
CBX7	chr22	39120167	39152674	III	39121451	39121451	7.68569	III	39136548	39136548	12.6942
CBX8	chr17	79792132	79801683	III	79792780	79792780	8.8465	III	79792842	79792842	9.4936
CC2D1A	chr19	13906201	13930879	III	13915434	13915434	12.5638	III	13909512	13909512	12.967
CCAR1	chr10	68721012	68792377	III	68771747	68771747	9.16414	III	68722705	68722705	10.3607
CCBL1	chr9	128832942	128882494	III	128835715	128835716	8.52947	III	128841961	128841961	10.8959
CCDC101	chr16	28553915	28591790	III	28555332	28555332	10.2816	III	28560678	28560678	10.4119
CCDC102A	chr16	57512178	57536599	III	57522466	57522466	8.71869	III	57524808	57524808	12.0656
CCDC106	chr19	55641062	55653161	III	55644022	55644022	8.25269	III	55643364	55643364	7.77338
CCDC107	chr9	35658290	35661511	III	35659235	35659235	9.44301	III	35660806	35660806	14.0687
CCDC109B	chr4	109560205	109688726	III	109603148	109603148	12.5947	III	109573355	109573355	14.9616
CCDC113	chr16	58231157	58283836	III	58237782	58237782	12.3962	III	58250491	58250492	8.96274
CCDC114	chr19	48296457	48321894	III	48300954	48300954	15.6536	III	48313971	48313971	10.2014
CCDC116	chr22	21632716	21637327	III	21632807	21632807	12.8506	III	21633708	21633708	15.0116
CCDC122	chr13	43823909	43879727	III	43873634	43873634	13.6498	III	43873614	43873614	22.3028
CCDC125	chr5	69280175	69332809	III	69293423	69293423	16.7936	III	69284091	69284091	10.3277
CCDC126	chr7	23597379	23644708	III	23613171	23613171	14.4724	III	23608979	23608979	14.1612
CCDC127	chr5	196871	218215	III	202799	202800	10.6451	III	214325	214325	11.6477
CCDC13	chr3	42692663	42773253	III	42720578	42720578	11.0012	III	42701079	42701079	23.0519
CCDC130	chr19	13731760	13763296	III	13734447	13734447	7.54795	III	13761602	13761602	12.9964
CCDC136	chr7	128790757	128822132	III	128815868	128815871	11.3814	III	128815919	128815919	11.4983
CCDC13-AS1	chr3	42732575	42746768	III	42733569	42733569	12.7071	III	42744632	42744632	15.2775
CCDC144CP	chr17	20321164	20403557	III	20389589	20389589	9.6369	III	20328973	20328973	10.8408
CCDC146	chr7	77122434	77329533	III	77235978	77235978	8.0554	III	77130658	77130661	12.4448
CCDC148-AS1	chr2	158166650	158236169	III	158175143	158175143	16.4639	III	158181417	158181417	24.8471
CCDC149	chr4	24806117	24980204	III	24824325	24824325	10.4456	III	24845043	24845043	13.8545
CCDC152	chr5	42756801	42802360	III	42760130	42760131	18.3384	III	42774098	42774098	19.1967
CCDC166	chr8	143706694	143708109	III	143707137	143707137	10.6082	III	143707027	143707027	9.72191
CCDC169	chr13	36222008	36297840	III	36275014	36275014	15.9347	III	36224512	36224512	13.5678
CCDC169-SOHLH2	chr13	36168794	36297842	III	36193681	36193681	12.5048	III	36197893	36197893	16.408
CCDC176	chr14	74019353	74082863	III	74043277	74043278	10.508	III	74022312	74022312	9.65681
CCDC177	chr14	69569816	69574837	III	69571636	69571639	9.84994	III	69570574	69570574	13.3069
CCDC180	chr9	97307304	97378524	III	97318498	97318498	18.3551	III	97320214	97320214	13.0065
CCDC181	chr1	169394870	169460669	III	169404756	169404756	14.9446	III	169403699	169403699	15.1347
CCDC185	chr1	223393417	223395470	III	223394295	223394295	12.0845	III	223393563	223393563	10.5833
CCDC33	chr15	74236289	74336472	III	74238920	74238920	9.06804	III	74285154	74285155	7.81365
CCDC36	chr3	49198428	49258104	III	49199150	49199150	10.9507	III	49199303	49199303	8.54333
CCDC37	chr3	126394939	126436556	III	126397820	126397820	8.65942	III	126424103	126424104	11.2635
CCDC38	chr12	95867048	95942974	III	95931303	95931303	9.59436	III	95888483	95888483	11.8825
CCDC40	chr17	80036632	80100613	III	80046499	80046499	7.67243	III	80050171	80050171	11.598
CCDC53	chr12	102012927	102062149	III	102026923	102026923	16.0414	III	102030071	102030071	23.2798
CCDC57	chr17	82101460	82212830	III	82114133	82114133	8.31797	III	82129530	82129530	9.38461
CCDC58	chr3	122359591	122383231	III	122360897	122360897	13.8961	III	122366812	122366812	19.7542
CCDC58P3	chr18	12211378	12211807	III	12211393	12211393	11.5843	III	12211453	12211453	10.752
CCDC6	chr10	59788763	59906656	III	59876287	59876287	17.676	III	59875681	59875681	17.5077
CCDC62	chr12	122774327	122827528	III	122789128	122789128	9.32217	III	122775048	122775048	8.00129
CCDC63	chr12	110846769	110907535	III	110857872	110857872	8.0462	III	110859552	110859552	8.30171
CCDC65	chr12	48904110	48931840	III	48906488	48906488	11.9845	III	48906754	48906754	18.2847
CCDC66	chr3	56557161	56621818	III	56584952	56584952	14.6394	III	56562668	56562668	15.2242
CCDC69	chr5	151181052	151224145	III	151198800	151198800	9.76978	III	151183322	151183322	13.8064
CCDC74A	chr2	131527675	131533666	III	131531965	131531965	9.14018	III	131528533	131528538	8.11865
CCDC74B	chr2	130139287	130145134	III	130140911	130140911	9.10189	III	130142331	130142331	14.8641
CCDC8	chr19	46410372	46413584	III	46411334	46411337	11.8986	III	46410393	46410393	13.3272
CCDC80	chr3	112596794	112649530	III	112631661	112631661	12.5579	III	112615625	112615625	14.3895
CCDC81	chr11	86374736	86423109	III	86375025	86375025	12.1827	III	86418464	86418464	11.7799
CCDC84	chr11	118998142	119015791	III	118999107	118999108	8.73505	III	118999107	118999108	9.50804
CCDC85C	chr14	99500180	99604026	III	99511884	99511884	11.5767	III	99503099	99503099	19.2921
CCDC88A	chr2	55287842	55419921	III	55313348	55313348	16.2522	III	55402589	55402589	13.9522
CCDC88C	chr14	91271323	91417844	III	91275883	91275883	10.2249	III	91272606	91272606	8.67162
CCDC9	chr19	47255980	47271953	III	47269617	47269617	14.2901	III	47260536	47260536	7.87277
CCDC92	chr12	123918660	123972831	III	123937139	123937139	8.66839	III	123920970	123920970	10.3148
CCDC94	chr19	4247079	4269090	III	4260511	4260511	7.06421	III	4257449	4257449	9.80046
CCKBR	chr11	6259736	6272127	III	6260873	6260873	11.2937	III	6269721	6269721	16.4279
CCL25	chr19	8052767	8062650	III	8061335	8061335	11.4952	III	8061268	8061268	10.4009
CCL26	chr7	75769533	75789896	III	75773373	75773373	9.22404	III	75770404	75770404	11.1477
CCM2	chr7	44999475	45076469	III	45007328	45007328	9.16992	III	45014374	45014374	7.84705
CCNA1	chr13	36431520	36442882	III	36433563	36433563	15.2554	III	36437829	36437829	10.5461
CCND2	chr12	4273772	4305350	III	4292380	4292380	10.07	III	4282596	4282596	13.7096
CCNDBP1	chr15	43185118	43197176	III	43187332	43187332	11.0026	III	43190723	43190723	10.2457
CCNF	chr16	2429394	2458854	III	2432852	2432852	9.16132	III	2431221	2431221	7.87163
CCNJL	chr5	160251652	160345396	III	160258975	160258980	8.00443	III	160256169	160256169	11.2663
CCNL1	chr3	157146508	157160760	III	157150577	157150577	17.5926	III	157158375	157158375	15.5517
CCNL2	chr1	1385711	1399328	III	1387723	1387723	8.73207	III	1393585	1393585	10.5334
CCNT1	chr12	48688458	48716998	III	48690112	48690112	15.7037	III	48705652	48705652	11.5777
CCNT2	chr2	134918235	134959342	III	134936444	134936444	15.4009	III	134936444	134936444	13.2483
CCNYL1	chr2	207711540	207761839	III	207713429	207713429	12.5134	III	207757108	207757108	15.6811
CCNYL3	chr16	35040164	35084313	III	35044145	35044145	14.2863	III	35048362	35048362	13.0688
CCPG1	chr15	55340032	55408510	III	55351265	55351265	9.2495	III	55396109	55396109	13.2195
CCR6	chr6	167111807	167139696	III	167117451	167117451	10.2769	III	167117486	167117490	8.4632
CCRL2	chr3	46407163	46412997	III	46412575	46412575	10.3753	III	46412040	46412040	13.483
CCRN4L	chr4	139015789	139045939	III	139024969	139024969	11.8481	III	139020818	139020818	9.68968
CCT3	chr1	156308968	156367873	III	156309226	156309226	14.4497	III	156308992	156308992	12.8949
CCT4	chr2	61868089	61888804	III	61879836	61879836	14.7286	III	61869057	61869057	11.4025
CCZ1	chr7	5898725	5926550	III	5920268	5920268	12.725	III	5912852	5912852	11.2594
CCZ1B	chr7	6794134	6826770	III	6817488	6817488	13.8197	III	6798064	6798064	19.2652
CD109	chr6	73695785	73828316	III	73699684	73699684	13.5538	III	73731498	73731498	20.144
CD151	chr11	832843	839831	III	838913	838913	8.72541	III	835074	835074	7.50502
CD200	chr3	112332347	112362812	III	112332359	112332359	38.0597	III	112336175	112336175	21.8377
CD22	chr19	35319261	35347355	III	35321416	35321416	9.83046	III	35341386	35341386	11.8009
CD248	chr11	66314487	66317044	III	66316431	66316431	10.1076	III	66314535	66314535	12.4492
CD276	chr15	73683966	73714518	III	73693809	73693809	14.3512	III	73690908	73690908	11.9267
CD2AP	chr6	47477789	47627263	III	47502437	47502437	17.3274	III	47482417	47482417	9.44962
CD300A	chr17	74466416	74484796	III	74476469	74476469	10.4866	III	74483397	74483397	11.9826
CD38	chr4	15778275	15853230	III	15781802	15781805	12.1466	III	15780793	15780793	11.9125
CD3E	chr11	118304545	118316175	III	118306919	118306919	21.2191	III	118313457	118313457	15.5075
CD4	chr12	6786858	6820808	III	6788451	6788451	8.20968	III	6795032	6795032	13.7751
CD46	chr1	207752057	207795513	III	207758812	207758812	15.2136	III	207767134	207767134	16.2452
CD5	chr11	61102395	61127852	III	61120714	61120714	9.09603	III	61102413	61102413	11.4106
CD58	chr1	116514535	116571039	III	116534428	116534428	19.0143	III	116535565	116535570	14.7398
CD7	chr17	82314868	82317602	III	82314997	82315000	8.09744	III	82317586	82317586	7.79066
CD72	chr9	35609533	35646810	III	35621510	35621510	10.7318	III	35640348	35640348	13.214
CD80	chr3	119524293	119559602	III	119541159	119541159	9.93432	III	119528751	119528751	21.1005
CD81	chr11	2376177	2397419	III	2376308	2376308	9.13522	III	2380572	2380572	10.7479
CD81-AS1	chr11	2328749	2377992	III	2338783	2338783	9.22088	III	2330329	2330329	8.43245
CD82	chr11	44564427	44620363	III	44566377	44566377	8.20343	III	44571865	44571865	11.5181
CD8BP	chr2	106487427	106506940	III	106491002	106491002	13.1106	III	106492499	106492499	12.4192
CD9	chr12	6199715	6238271	III	6207765	6207765	9.92407	III	6218524	6218524	9.21083
CD93	chr20	23079349	23086340	III	23085401	23085401	8.61776	III	23081549	23081549	12.72
CD97	chr19	14380501	14408725	III	14381984	14381984	8.7227	III	14407082	14407082	10.2117
CD99P1	chrX	2609348	2657229	III	2611282	2611282	10.0999	III	2634410	2634410	12.4826
CDA	chr1	20588948	20618908	III	20605608	20605608	19.2759	III	20593635	20593635	14.0798
CDC123	chr10	12195965	12250589	III	12211915	12211915	10.3553	III	12200659	12200660	10.0827
CDC14B	chr9	96490241	96619830	III	96491878	96491878	9.90111	III	96494637	96494637	13.0842
CDC23	chr5	138187648	138213343	III	138193334	138193334	11.8114	III	138193334	138193334	12.2329
CDC25A	chr3	48157146	48188402	III	48163347	48163347	7.73232	III	48186293	48186298	10.914
CDC25C	chr5	138285265	138338355	III	138294079	138294079	9.96049	III	138294651	138294654	7.86865
CDC27	chr17	47117703	47189422	III	47130178	47130178	11.7855	III	47175608	47175608	14.32
CDC37	chr19	10391134	10420121	III	10393048	10393048	8.71602	III	10401327	10401327	7.91285
CDC40	chr6	110180141	110254275	III	110224283	110224283	15.0751	III	110240850	110240850	15.8599
CDC42	chr1	22052627	22092946	III	22060285	22060285	9.51002	III	22057445	22057445	9.26039
CDC42BPB	chr14	102932379	103057462	III	102946070	102946070	7.77501	III	102933901	102933901	8.14001
CDC42BPG	chr11	64823387	64844569	III	64823963	64823963	11.9028	III	64827354	64827354	11.9155
CDC42EP2	chr11	65314818	65322429	III	65318118	65318118	11.3529	III	65321594	65321594	10.2244
CDC42EP3	chr2	37641882	37738468	III	37667560	37667560	22.8084	III	37646147	37646147	16.8153
CDC42EP4	chr17	73283624	73312175	III	73286315	73286315	7.88154	III	73285778	73285778	9.41954
CDC42EP5	chr19	54465026	54473264	III	54465207	54465207	8.37078	III	54466561	54466561	9.43298
CDC5L	chr6	44387525	44450426	III	44393816	44393816	12.1946	III	44389422	44389422	15.2404
CDC73	chr1	193122017	193253901	III	193148707	193148707	20.6643	III	193132963	193132964	13.5442
CDCA2	chr8	25458997	25507920	III	25468073	25468074	7.92266	III	25460635	25460635	13.3417
CDCA4	chr14	105009573	105021148	III	105020001	105020001	7.95699	III	105011126	105011126	10.0455
CDCP1	chr3	45082278	45146422	III	45107194	45107194	13.0732	III	45101653	45101653	12.4419
CDH1	chr16	68737225	68835548	III	68739690	68739690	8.20173	III	68758002	68758002	10.3963
CDH15	chr16	89171767	89195492	III	89176747	89176748	7.83956	III	89175415	89175415	7.59295
CDH17	chr8	94127171	94217303	III	94212217	94212217	9.92469	III	94195400	94195400	15.4643
CDH23	chr10	71396934	71815947	III	71403071	71403078	8.68533	III	71401981	71401981	16.6883
CDH26	chr20	59958427	60034011	III	59989246	59989246	22.0907	III	60009190	60009190	13.4452
CDH4	chr20	61252426	61940617	III	61256502	61256502	9.65386	III	61289919	61289919	7.9593
CDH6	chr5	31193750	31329146	III	31213117	31213117	15.4738	III	31261952	31261952	15.3667
CDHR2	chr5	176542511	176595974	III	176550947	176550947	8.71555	III	176549854	176549854	10.353
CDHR3	chr7	105876796	106033773	III	105883957	105883957	12.7306	III	105884681	105884687	8.84691
CDIP1	chr16	4510675	4538828	III	4511140	4511140	8.74947	III	4510887	4510887	9.96702
CDIPT	chr16	29858357	29863736	III	29860437	29860437	16.6531	III	29862173	29862173	9.6239
CDK10	chr16	89680737	89696364	III	89688071	89688071	8.199	III	89685363	89685363	8.49459
CDK11A	chr1	1702730	1724324	III	1702928	1702928	8.33996	III	1704521	1704521	7.72409
CDK11B	chr1	1635227	1722818	III	1642490	1642490	12.6654	III	1644380	1644380	11.8991
CDK12	chr17	39461511	39564907	III	39516853	39516853	8.668	III	39476824	39476824	9.41666
CDK13	chr7	39950037	40097134	III	40073667	40073667	12.0995	III	39961308	39961308	18.2619
CDK17	chr12	96278261	96400560	III	96302158	96302158	10.7884	III	96281295	96281295	13.0621
CDK5RAP1	chr20	33358839	33401561	III	33371732	33371732	8.4534	III	33386990	33386990	10.6937
CDK5RAP2	chr9	120388869	120580170	III	120389889	120389889	11.2828	III	120392923	120392923	15.881
CDKL1	chr14	50329404	50416461	III	50368709	50368709	16.2488	III	50351596	50351596	10.6571
CDKL2	chr4	75578005	75630716	III	75602430	75602430	11.6435	III	75586452	75586452	14.4147
CDKL4	chr2	39175646	39229588	III	39176445	39176445	16.2949	III	39220710	39220710	16.5805
CDON	chr11	125955796	126063335	III	125973304	125973304	13.1066	III	125971767	125971767	17.3497
CDPF1	chr22	46244011	46250679	III	46245556	46245556	8.38613	III	46247111	46247111	10.5882
CDR2	chr16	22345936	22437165	III	22349778	22349778	14.3228	III	22362867	22362867	17.9305
CDR2L	chr17	74987632	75005800	III	74989793	74989793	8.60166	III	74990710	74990710	8.90087
CDRT1	chr17	15565483	15619704	III	15569998	15569998	11.1247	III	15582738	15582738	11.5049
CDRT4	chr17	15436015	15503608	III	15438395	15438395	13.15	III	15503522	15503522	10.1692
CDS1	chr4	84582979	84651338	III	84587389	84587389	12.9395	III	84624921	84624921	9.61726
CDS2	chr20	5126786	5197887	III	5137282	5137282	12.7607	III	5174392	5174392	13.4522
CDT1	chr16	88803213	88809258	III	88806581	88806581	7.55355	III	88805647	88805647	7.81544
CEACAM19	chr19	44662278	44684359	III	44679108	44679108	11.0284	III	44666498	44666498	12.5896
CEACAM22P	chr19	44537058	44620821	III	44538232	44538232	11.6781	III	44547408	44547408	12.2035
CEACAM5	chr19	41576273	41729798	III	41600319	41600319	15.3621	III	41642750	41642750	11.4422
CEACAM6	chr19	41750977	41772208	III	41768628	41768628	9.54811	III	41764196	41764196	10.6879
CEACAMP1	chr19	42620212	42633034	III	42623314	42623314	10.618	III	42631934	42631934	13.6248
CEBPG	chr19	33373330	33382686	III	33375474	33375474	11.1773	III	33379661	33379661	14.3332
CECR1	chr22	17178790	17221989	III	17183147	17183147	8.41857	III	17197777	17197777	13.5502
CECR5	chr22	17137511	17165287	III	17137633	17137633	9.52625	III	17139156	17139156	9.77761
CECR5-AS1	chr22	17159384	17165445	III	17160248	17160248	8.66837	III	17160146	17160149	9.22301
CECR7	chr22	17036570	17060825	III	17037230	17037232	9.89923	III	17036575	17036575	12.0789
CEL	chr9	133061978	133087355	III	133065738	133065738	19.1523	III	133063575	133063575	13.6803
CELA1	chr12	51328443	51346679	III	51335308	51335308	9.22668	III	51334559	51334559	16.6018
CELA2A	chr1	15456728	15472091	III	15464097	15464097	10.3866	III	15460821	15460826	10.7008
CELA2B	chr1	15465909	15491400	III	15466063	15466063	10.3852	III	15470149	15470149	8.95223
CELA3A	chr1	22001656	22012539	III	22007230	22007230	9.51145	III	22002594	22002594	11.5428
CELA3B	chr1	21977021	21998642	III	21998490	21998490	8.03318	III	21985657	21985657	9.73806
CELF1	chr11	47465944	47565569	III	47471499	47471499	12.9574	III	47468517	47468517	11.7277
CELF2	chr10	11005296	11336675	III	11098260	11098260	17.7993	III	11123283	11123283	10.1304
CELF5	chr19	3224703	3297076	III	3284623	3284623	9.65459	III	3227510	3227510	7.62207
CELF6	chr15	72266746	72319946	III	72266788	72266788	13.6239	III	72279556	72279556	10.5955
CELSR1	chr22	46360834	46537170	III	46387824	46387824	7.38783	III	46380811	46380811	10.3006
CELSR2	chr1	109250019	109275750	III	109250651	109250651	13.7723	III	109263463	109263463	11.6551
CELSR3	chr3	48636469	48662915	III	48638187	48638187	13.1378	III	48656684	48656684	9.62456
CEMIP	chr15	80779343	80951776	III	80789973	80789973	12.5932	III	80916808	80916808	12.4784
CENPA	chr2	26764289	26801067	III	26796202	26796202	9.7476	III	26766323	26766323	15.554
CENPBD1	chr16	89969791	89972534	III	89970006	89970006	8.50103	III	89970680	89970680	9.45597
CENPC	chr4	67468748	67545606	III	67501539	67501539	15.0513	III	67473222	67473223	14.7235
CENPH	chr5	69189548	69210357	III	69196372	69196372	13.6364	III	69195013	69195013	15.1514
CENPI	chrX	101098218	101163681	III	101102580	101102580	10.5986	III	101125687	101125687	12.4233
CENPJ	chr13	24882284	24922889	III	24914871	24914871	12.7592	III	24889573	24889573	13.1963
CENPM	chr22	41938721	41947164	III	41940209	41940209	17.1181	III	41942250	41942250	11.5524
CENPN	chr16	81006498	81033114	III	81023082	81023082	10.9961	III	81023803	81023808	11.1632
CENPQ	chr6	49463378	49493107	III	49465265	49465265	11.5062	III	49482828	49482828	22.5622
CENPT	chr16	67828157	67847811	III	67830430	67830433	7.41017	III	67836887	67836888	9.8461
CENPV	chr17	16342534	16353656	III	16344458	16344458	9.15277	III	16344918	16344919	7.87271
CEP104	chr1	3812081	3857214	III	3816976	3816976	13.7707	III	3813488	3813488	8.66153
CEP131	chr17	81189593	81222999	III	81193712	81193715	8.05864	III	81189929	81189929	7.41118
CEP164	chr11	117314557	117413268	III	117361385	117361385	9.3406	III	117340216	117340216	12.1163
CEP170	chr1	243124428	243255348	III	243170710	243170711	11.0138	III	243127638	243127638	11.376
CEP170B	chr14	104865280	104896770	III	104868486	104868486	9.47992	III	104867493	104867493	9.75761
CEP250	chr20	35455164	35519280	III	35487191	35487191	9.16413	III	35489964	35489964	14.0326
CEP70	chr3	138494344	138594538	III	138496197	138496198	13.0451	III	138498389	138498389	10.3323
CEP72	chr5	612272	667168	III	616774	616774	9.24244	III	612899	612899	7.79441
CEP78	chr9	78236062	78279690	III	78237270	78237270	15.2868	III	78256135	78256135	13.4947
CEP89	chr19	32875925	32971991	III	32882774	32882774	7.56881	III	32935548	32935548	10.3528
CEP95	chr17	64506588	64542461	III	64508979	64508979	13.0326	III	64517322	64517322	12.4382
CERK	chr22	46684411	46738261	III	46685931	46685931	8.20635	III	46684777	46684777	8.39955
CERS1	chr19	18868545	18896727	III	18868751	18868751	8.15035	III	18868641	18868641	7.42964
CERS2	chr1	150960583	150975004	III	150961475	150961475	9.98161	III	150966505	150966505	16.3276
CERS4	chr19	8206736	8262421	III	8206972	8206972	9.32034	III	8237707	8237707	9.65312
CERS5	chr12	50129306	50167533	III	50131485	50131485	13.6406	III	50147130	50147130	17.7861
CES1	chr16	55802851	55833337	III	55804982	55804982	10.5689	III	55805025	55805025	7.74908
CES5A	chr16	55846154	55956031	III	55881339	55881340	7.8719	III	55941810	55941810	17.9754
CFAP126	chr1	161364731	161367874	III	161366877	161366877	11.1163	III	161365926	161365926	13.1835
CFAP36	chr2	55519604	55545879	III	55521660	55521660	13.7509	III	55527348	55527348	9.74686
CFAP46	chr10	132808392	132942823	III	132809516	132809516	8.04315	III	132818525	132818525	8.42268
CFAP57	chr1	43172149	43254358	III	43201656	43201656	11.3746	III	43208699	43208699	7.98648
CFAP58	chr10	104353764	104455090	III	104449780	104449780	11.8097	III	104420913	104420913	14.4728
CFAP74	chr1	1921951	2003837	III	1922063	1922063	9.7382	III	1926065	1926065	11.2766
CFAP97	chr4	185159665	185209504	III	185161413	185161413	9.69733	III	185167288	185167288	14.0033
CFAP99	chr4	2418974	2462963	III	2440169	2440169	7.60499	III	2421380	2421380	9.5086
CFC1B	chr2	130521197	130528604	III	130525057	130525057	9.75125	III	130527163	130527167	13.0915
CFDP1	chr16	75293698	75433485	III	75301108	75301108	10.074	III	75316693	75316698	7.97709
CFHR4	chr1	196850241	196918972	III	196856950	196856951	11.1091	III	196872707	196872707	19.2982
CFI	chr4	109740694	109802179	III	109743408	109743410	8.13564	III	109742521	109742521	15.165
CFLAR	chr2	201116104	201176687	III	201143713	201143713	9.44712	III	201136477	201136477	11.7438
CGB8	chr19	49047638	49049106	III	49048837	49048837	8.48551	III	49047845	49047847	11.4259
CGREF1	chr2	27098889	27119115	III	27110701	27110701	10.7139	III	27111378	27111378	9.31389
CH17-118O6.2	chr1	120913275	121009291	III	120925916	120925916	9.27722	III	120962879	120962879	9.83083
CH17-118O6.3	chr1	120985692	121052167	III	120993438	120993439	7.00541	III	121008516	121008516	11.4256
CH17-125A10.1	chr1	144276484	144305180	III	144276693	144276693	9.44805	III	144284540	144284540	10.6918
CH17-128G5.1	chrX	154233615	154251288	III	154239639	154239639	7.6613	III	154239648	154239648	9.82824
CH17-13I23.1	chr1	143461221	143498767	III	143467473	143467473	9.78638	III	143465470	143465470	14.3291
CH17-140K24.4	chr5	141177849	141182369	III	141179645	141179645	13.3614	III	141179937	141179939	7.58134
CH17-140K24.7	chr5	141183401	141201396	III	141201047	141201047	9.69949	III	141183942	141183943	8.1843
CH17-164J11.1	chr1	144754572	144786606	III	144766010	144766010	7.47066	III	144770397	144770397	15.4972
CH17-258A22.4	chr17	38078262	38124770	III	38081530	38081536	10.7117	III	38080642	38080659	16.6032
CH17-264B6.1	chr7	73048055	73057911	III	73052646	73052646	7.87748	III	73050229	73050229	7.03041
CH17-264L24.1	chr22	22264601	22273020	III	22271237	22271237	8.02755	III	22268823	22268823	11.9185
CH17-270A2.2	chr1	145927258	145977811	III	145931418	145931418	10.0816	III	145938748	145938748	13.3679
CH17-385C13.2	chr1	146321842	146328211	III	146324010	146324013	7.3423	III	146324010	146324011	8.14902
CH17-437K3.1	chr1	121396754	121463129	III	121398457	121398457	10.7484	III	121396816	121396816	11.9223
CH17-472G23.2	chr1	120267334	120341871	III	120277594	120277594	10.052	III	120310792	120310793	8.95153
CH17-472G23.4	chr1	120489625	120579190	III	120521384	120521384	15.3294	III	120549749	120549749	18.5901
CH17-478G19.2	chr1	148772640	148784594	III	148774808	148774811	8.20391	III	148773748	148773748	14.3696
CH17-53B9.2	chr17	21614487	21641536	III	21617178	21617178	11.4143	III	21636543	21636543	12.1806
CH17-78J1.1	chr1	149111304	149121866	III	149113059	149113063	7.99594	III	149112156	149112156	11.2696
CH17-80A12.1	chr9	40611252	40622155	III	40617047	40617047	7.3728	III	40614379	40614379	8.93625
CH507-145C22.2	chr21	6272135	6276532	III	6275275	6275275	9.42601	III	6274680	6274680	11.4104
CH507-154B10.1	chr21	6630182	6670695	III	6660330	6660330	10.078	III	6639989	6639989	7.69395
CH507-210P18.1	chr21	6789592	6812297	III	6792114	6792114	13.858	III	6810910	6810910	13.8862
CH507-210P18.4	chr21	6858539	6897263	III	6879640	6879640	13.7009	III	6868531	6868531	10.6736
CH507-216K13.2	chr21	10123896	10129029	III	10125091	10125091	12.8688	III	10124118	10124119	13.6204
CH507-24F1.2	chr21	6228966	6267317	III	6261752	6261752	9.42601	III	6243199	6243199	11.288
CH507-254M2.1	chr21	7048891	7087229	III	7051047	7051047	10.6513	III	7052417	7052417	8.3392
CH507-42P11.8	chr21	6111134	6123739	III	6113191	6113191	8.02817	III	6113833	6113833	9.37191
CH507-513H4.1	chr21	8197620	8227646	III	8206382	8206383	20.0198	III	8204292	8204292	7.28663
CH507-528H12.1	chr21	8383777	8410645	III	8388111	8388114	7.16561	III	8385290	8385290	12.8831
CH507-9B2.3	chr21	5079294	5128425	III	5086028	5086028	7.08042	III	5115437	5115440	9.31672
CH507-9B2.5	chr21	5130871	5154734	III	5135916	5135916	10.8007	III	5131082	5131082	10.1896
CH507-9B2.8	chr21	5073458	5087867	III	5085020	5085020	8.59021	III	5075552	5075552	7.82468
CHADL	chr22	41229510	41240934	III	41229565	41229565	13.9263	III	41235538	41235538	9.32485
CHAF1A	chr19	4402662	4445018	III	4409937	4409937	8.08924	III	4413312	4413312	9.83063
CHAF1B	chr21	36385378	36419015	III	36390016	36390016	15.2297	III	36392497	36392497	13.2733
CHCHD3	chr7	132784868	133082088	III	132818870	132818870	12.2357	III	132821821	132821824	25.2886
CHD1	chr5	98853985	98928957	III	98894875	98894875	16.3651	III	98860292	98860292	20.9819
CHD2	chr15	92900189	93028005	III	92941281	92941281	14.332	III	92927182	92927182	12.3509
CHD3	chr17	7884806	7912760	III	7901540	7901540	13.9874	III	7901659	7901659	11.0947
CHD4	chr12	6570083	6607476	III	6575219	6575219	9.93747	III	6578600	6578600	11.6335
CHD5	chr1	6101793	6180123	III	6104592	6104592	10.2103	III	6101989	6101989	8.09742
CHDH	chr3	53812335	53846390	III	53813471	53813471	11.6208	III	53822357	53822357	12.1805
CHEK2	chr22	28687743	28742422	III	28708820	28708820	14.7991	III	28687892	28687892	16.8453
CHEK2P2	chr15	20282744	20291586	III	20283839	20283839	12.3558	III	20282840	20282843	9.40532
CHERP	chr19	16517889	16542530	III	16517958	16517958	11.9583	III	16539145	16539145	8.11451
CHFR	chr12	132822187	132956304	III	132823912	132823912	10.0288	III	132832861	132832861	9.66598
CHI3L2	chr1	111200771	111243440	III	111203627	111203627	20.1999	III	111227849	111227849	13.158
CHKA	chr11	68052859	68121444	III	68057060	68057060	7.28311	III	68070851	68070851	11.3851
CHKB-CPT1B	chr22	50568869	50582965	III	50570344	50570344	9.10551	III	50577377	50577377	8.25711
CHMP1A	chr16	89644431	89657845	III	89647204	89647204	7.7209	III	89645267	89645267	8.77504
CHMP1B2P	chrX	80228489	80335364	III	80295575	80295575	19.1624	III	80249228	80249228	16.5816
CHMP2A	chr19	58551566	58555124	III	58552007	58552007	15.6604	III	58554120	58554120	11.6183
CHMP3	chr2	86503430	86620493	III	86521938	86521938	10.4949	III	86513124	86513124	9.79905
CHMP6	chr17	80991598	81009517	III	80999612	80999612	9.47785	III	81001364	81001364	8.36999
CHODL-AS1	chr21	17835016	17885608	III	17837947	17837947	14.1792	III	17838619	17838621	8.92263
CHPT1	chr12	101696947	101744140	III	101727987	101727987	12.3011	III	101709490	101709490	11.7196
CHRFAM7A	chr15	30357766	30393849	III	30362028	30362028	9.49479	III	30384504	30384504	10.7915
CHRNA1	chr2	174747592	174764472	III	174758286	174758286	10.7133	III	174757487	174757487	13.0691
CHRNA10	chr11	3665587	3671384	III	3667107	3667107	12.5029	III	3667517	3667520	10.514
CHRNA3	chr15	78593052	78621295	III	78593807	78593807	11.3175	III	78611038	78611038	10.0897
CHRNA5	chr15	78565520	78595269	III	78585078	78585078	17.4554	III	78569526	78569526	7.97897
CHRNA6	chr8	42752620	42796392	III	42752918	42752918	14.6955	III	42772491	42772492	7.28651
CHRNA9	chr4	40335329	40355217	III	40335836	40335836	11.8747	III	40339620	40339620	15.3545
CHRNB2	chr1	154567781	154580026	III	154569536	154569536	12.019	III	154570642	154570642	12.8927
CHRNB3	chr8	42697376	42737407	III	42702096	42702096	9.07112	III	42725748	42725748	10.9622
CHRND	chr2	232525993	232536667	III	232533089	232533089	7.43335	III	232527466	232527466	9.43739
CHST10	chr2	100391860	100417656	III	100393299	100393299	14.964	III	100396613	100396613	13.4669
CHST12	chr7	2403560	2448483	III	2409217	2409217	9.77124	III	2405658	2405658	14.0128
CHST13	chr3	126524283	126543291	III	126526902	126526902	12.2761	III	126541859	126541863	12.1872
CHST3	chr10	71964365	72013564	III	71967241	71967241	8.61345	III	71975144	71975144	11.4214
CHST4	chr16	71525233	71538746	III	71530102	71530102	10.365	III	71533818	71533818	15.0929
CHST5	chr16	75528535	75535247	III	75529554	75529554	11.7482	III	75528601	75528601	9.8292
CHST6	chr16	75472052	75495384	III	75473699	75473699	12.8946	III	75474032	75474032	9.25854
CHST8	chr19	33621955	33773509	III	33640088	33640088	11.1295	III	33676646	33676646	10.856
CHSY1	chr15	101175723	101251932	III	101178486	101178488	7.83116	III	101227845	101227845	16.6065
CHTOP	chr1	153633982	153646306	III	153638284	153638284	8.6559	III	153635543	153635543	10.5678
CIAPIN1	chr16	57428169	57447528	III	57429515	57429515	11.5193	III	57436259	57436259	21.68
CIB2	chr15	78104606	78131544	III	78109941	78109941	9.18062	III	78108894	78108894	10.4566
CIB3	chr19	16161368	16173525	III	16164021	16164025	7.66121	III	16168172	16168173	8.91161
CICP11	chr7	55736779	55739605	III	55737396	55737396	10.3041	III	55736924	55736925	8.7035
CICP13	chr1	222468094	222470882	III	222469099	222469101	8.02399	III	222468640	222468640	7.40019
CICP18	chr6	142272	145083	III	142878	142878	12.9918	III	143283	143283	8.67625
CICP20	chr7	45816216	45819016	III	45816410	45816410	11.6644	III	45816627	45816627	8.23523
CICP27	chr1	131025	134836	III	132111	132111	9.06463	III	132138	132138	7.01562
CICP4	chr20	64290187	64292998	III	64290536	64290536	8.02817	III	64290588	64290589	12.7007
CICP7	chr1	487101	489906	III	488007	488007	10.6283	III	488107	488107	8.78688
CIDECP	chr3	10014238	10026365	III	10018978	10018978	11.2949	III	10019691	10019691	11.4429
CIITA	chr16	10877198	10932281	III	10912186	10912186	9.72188	III	10905622	10905622	12.8665
CILP2	chr19	19538248	19546659	III	19543230	19543230	9.83269	III	19540972	19540972	7.92692
CIRBP	chr19	1259384	1274880	III	1262870	1262870	7.30853	III	1262054	1262054	8.44605
CIRH1A	chr16	69131291	69231130	III	69224234	69224234	10.2977	III	69185528	69185528	15.9835
CISD1	chr10	58269058	58289586	III	58274102	58274102	14.3252	III	58272883	58272883	17.2138
CKAP2	chr13	52455429	52476628	III	52457105	52457105	19.3182	III	52468203	52468204	8.85886
CKAP5	chr11	46743048	46846308	III	46759393	46759393	12.9838	III	46827521	46827521	14.6033
CLC	chr19	39731250	39738028	III	39736115	39736115	14.4848	III	39736668	39736668	16.4364
CLCA4	chr1	86547078	86580754	III	86551120	86551120	18.1071	III	86554497	86554497	19.5845
CLCN1	chr7	143316126	143352083	III	143329112	143329112	12.4825	III	143316192	143316192	14.8687
CLCN2	chr3	184346185	184361651	III	184355231	184355231	12.5392	III	184350657	184350657	10.4168
CLCN6	chr1	11806096	11843144	III	11808313	11808313	9.99462	III	11808313	11808313	11.4934
CLCN7	chr16	1444934	1475580	III	1453420	1453420	7.6982	III	1456096	1456096	8.64292
CLCNKB	chr1	16043736	16057308	III	16047738	16047738	9.5207	III	16048394	16048394	13.2941
CLDN10-AS1	chr13	95479444	95533910	III	95487733	95487733	10.5497	III	95483505	95483505	12.7171
CLDN4	chr7	73799542	73832693	III	73799714	73799714	9.89292	III	73819456	73819456	9.21798
CLDN6	chr16	3014712	3020071	III	3018009	3018009	8.46862	III	3015603	3015603	11.2336
CLEC10A	chr17	7074537	7080307	III	7075123	7075123	10.7796	III	7074977	7074977	11.0792
CLEC12A	chr12	9951316	9995694	III	9951840	9951840	14.4188	III	9952238	9952238	7.25092
CLEC16A	chr16	10944488	11182189	III	10984480	10984480	13.3059	III	10947332	10947332	13.1002
CLEC17A	chr19	14583084	14611157	III	14607726	14607731	7.65784	III	14584298	14584298	17.3498
CLEC18C	chr16	70173322	70187361	III	70175330	70175330	8.33816	III	70175085	70175085	17.0616
CLEC2D	chr12	9664969	9699555	III	9671254	9671254	12.9364	III	9671284	9671284	8.65612
CLEC3A	chr16	78022515	78066761	III	78024047	78024048	8.04152	III	78023955	78023955	11.0086
CLEC4A	chr12	8123632	8138607	III	8128496	8128496	22.0413	III	8132937	8132937	16.6952
CLECL1	chr12	9715860	9733299	III	9733229	9733229	11.0658	III	9719387	9719387	11.7835
CLHC1	chr2	55174791	55232563	III	55214236	55214236	15.5989	III	55181042	55181042	14.0244
CLIC4	chr1	24745357	24844324	III	24803847	24803847	10.6973	III	24751527	24751527	8.8276
CLIC6	chr21	34669389	34718227	III	34676625	34676625	15.2378	III	34682872	34682872	16.3428
CLIP1	chr12	122271432	122422632	III	122273531	122273531	9.10262	III	122323413	122323413	10.1571
CLIP2	chr7	74289475	74405943	III	74308706	74308706	8.92417	III	74317919	74317919	12.3505
CLIP3	chr19	36014660	36033343	III	36026720	36026720	13.3627	III	36016473	36016473	13.6377
CLK2	chr1	155262868	155278491	III	155269580	155269580	8.17299	III	155267121	155267121	9.33679
CLK3	chr15	74598500	74645414	III	74599464	74599464	15.6502	III	74603254	74603254	11.0824
CLLU1	chr12	92421531	92431002	III	92426489	92426489	13.3207	III	92425032	92425032	19.5957
CLMP	chr11	123069865	123195281	III	123077060	123077060	16.0884	III	123106879	123106881	7.60292
CLN6	chr15	68206992	68257211	III	68236876	68236876	10.2032	III	68207322	68207325	11.0573
CLN8	chr8	1755778	1786572	III	1760317	1760317	9.59728	III	1771065	1771065	14.9903
CLP1	chr11	57648992	57661868	III	57653166	57653166	9.97629	III	57656407	57656407	13.9572
CLPSL1	chr6	35781017	35793675	III	35785208	35785208	8.83238	III	35791500	35791500	17.6125
CLPTM1	chr19	44954585	44993341	III	44956676	44956676	9.42057	III	44962949	44962949	13.9663
CLPTM1L	chr5	1317744	1345099	III	1335080	1335082	7.51489	III	1334669	1334669	7.49787
CLRN1	chr3	150926163	150972999	III	150936028	150936028	11.8295	III	150932786	150932786	18.9015
CLSTN1	chr1	9729026	9824526	III	9736730	9736730	7.46567	III	9732747	9732747	7.15474
CLTC	chr17	59619689	59696956	III	59667325	59667325	11.5747	III	59678129	59678129	13.741
CLTCL1	chr22	19179473	19291716	III	19185350	19185350	12.5358	III	19189051	19189051	10.2922
CLUH	chr17	2689386	2712663	III	2712605	2712605	7.76445	III	2689553	2689553	14.032
CLUL1	chr18	596988	650334	III	623969	623969	9.95665	III	612379	612379	10.437
CLVS2	chr6	122995971	123072927	III	123034137	123034137	20.0196	III	123057408	123057409	13.3534
CMAHP	chr6	25081068	25166555	III	25160134	25160134	12.676	III	25097865	25097873	11.3853
CMBL	chr5	10275875	10308026	III	10277170	10277170	10.2484	III	10293777	10293777	14.1823
CMIP	chr16	81445170	81711762	III	81508637	81508637	8.25272	III	81489715	81489715	8.82837
CMPK1	chr1	47333797	47378839	III	47362484	47362484	10.4649	III	47345692	47345692	16.7424
CMTM4	chr16	66614750	66696707	III	66622781	66622781	9.12913	III	66621838	66621838	12.1981
CMTM8	chr3	32238679	32370325	III	32242524	32242524	7.48338	III	32314932	32314932	11.9621
CMTR1	chr6	37433219	37482827	III	37434646	37434646	17.2225	III	37434854	37434854	12.1966
CNDP2	chr18	74495816	74523454	III	74500684	74500684	8.66026	III	74503780	74503780	10.3653
CNEP1R1	chr16	50024410	50037088	III	50026651	50026651	12.9693	III	50024530	50024530	12.8187
CNGA3	chr2	98346155	98398601	III	98351274	98351274	11.9427	III	98361297	98361297	11.3118
CNIH4	chr1	224356850	224379459	III	224369737	224369737	10.6131	III	224363245	224363245	12.1764
CNN2	chr19	1026581	1039068	III	1029856	1029856	7.92684	III	1030348	1030348	7.58849
CNN2P8	chr2	94737337	94738249	III	94737348	94737348	15.9071	III	94737475	94737475	8.28315
CNNM4	chr2	96760902	96811891	III	96797020	96797020	8.26396	III	96787953	96787953	9.63014
CNOT1	chr16	58519951	58629886	III	58542257	58542257	7.47979	III	58522102	58522102	22.6933
CNOT2	chr12	70242994	70354993	III	70314895	70314895	16.2673	III	70275483	70275483	16.97
CNOT4	chr7	135361795	135510127	III	135390232	135390232	11.215	III	135416648	135416648	20.0519
CNPY1	chr7	155474206	155533862	III	155474258	155474262	8.35549	III	155494651	155494654	8.65517
CNPY4	chr7	100119613	100125511	III	100120452	100120452	8.54287	III	100124637	100124637	8.84172
CNR2	chr1	23870526	23913362	III	23906867	23906867	8.2594	III	23913282	23913282	10.4001
CNRIP1	chr2	68284171	68320051	III	68304683	68304684	10.6132	III	68294158	68294158	14.8631
CNST	chr1	246566444	246668584	III	246568765	246568765	13.8442	III	246568090	246568090	16.2918
CNTFR	chr9	34551432	34590140	III	34554243	34554243	10.4687	III	34553699	34553704	15.6209
CNTFR-AS1	chr9	34568015	34582829	III	34575811	34575811	9.65814	III	34580524	34580524	10.5603
CNTROB	chr17	7932101	7949918	III	7936710	7936710	10.098	III	7942824	7942824	9.06598
COBL	chr7	51016212	51316818	III	51097790	51097790	17.1338	III	51053739	51053739	10.2229
COG1	chr17	73192632	73208507	III	73194523	73194526	9.90086	III	73195568	73195568	7.74309
COG3	chr13	45464898	45536630	III	45478796	45478796	11.8954	III	45466068	45466068	13.1216
COG4	chr16	70480568	70523565	III	70486185	70486185	17.8054	III	70490958	70490958	9.13365
COG7	chr16	23388493	23453180	III	23392410	23392410	10.0058	III	23389658	23389658	9.01531
COG8	chr16	69320140	69339667	III	69320961	69320961	14.7051	III	69321194	69321195	7.77854
COL11A2	chr6	33162681	33192499	III	33167976	33167980	10.4578	III	33164160	33164160	7.39361
COL13A1	chr10	69801931	69964275	III	69819677	69819677	9.17129	III	69866138	69866140	7.30616
COL18A1	chr21	45405137	45513720	III	45408800	45408800	8.67506	III	45407949	45407949	8.67198
COL18A1-AS1	chr21	45419716	45425070	III	45424969	45424969	11.2993	III	45423619	45423619	10.1707
COL1A1	chr17	50183289	50201632	III	50185827	50185831	10.0656	III	50197200	50197200	10.6515
COL20A1	chr20	63293186	63334851	III	63294271	63294271	7.59307	III	63294839	63294839	7.70944
COL23A1	chr5	178237618	178590555	III	178242680	178242681	8.31324	III	178294188	178294188	10.3945
COL26A1	chr7	101362820	101559024	III	101384953	101384953	8.43717	III	101366760	101366760	8.74867
COL27A1	chr9	114155560	114312511	III	114160295	114160295	8.86285	III	114239116	114239117	10.5085
COL28A1	chr7	7356203	7535853	III	7414607	7414607	16.8297	III	7413495	7413495	18.4095
COL2A1	chr12	47972965	48004486	III	47973073	47973073	14.5991	III	47979533	47979534	10.5727
COL4A1	chr13	110148963	110307149	III	110189125	110189125	8.0032	III	110150393	110150407	13.7389
COL4A2	chr13	110305812	110513027	III	110322163	110322163	11.1415	III	110331384	110331384	10.38
COL4A2-AS1	chr13	110502575	110508179	III	110505211	110505211	18.5016	III	110507839	110507839	8.96212
COL5A1	chr9	134641774	134844843	III	134645436	134645436	8.71445	III	134645426	134645426	8.9361
COL5A3	chr19	9959561	10010471	III	10004054	10004054	11.1364	III	9960281	9960281	11.4313
COL6A1	chr21	45981737	46005050	III	45984365	45984365	7.79894	III	45982846	45982846	8.18264
COL6A4P1	chr3	15151833	15205959	III	15162562	15162562	9.82941	III	15162606	15162606	10.9355
COL6A6	chr3	130560334	130678155	III	130561668	130561668	21.0578	III	130561676	130561676	23.1459
COL7A1	chr3	48564073	48595267	III	48590215	48590215	10.4508	III	48568820	48568820	10.9491
COL8A2	chr1	36095236	36125220	III	36097425	36097425	12.4537	III	36105325	36105325	9.41469
COL9A1	chr6	70215061	70303083	III	70267542	70267542	23.3699	III	70243772	70243775	17.3369
COL9A2	chr1	40300487	40317816	III	40304719	40304719	14.337	III	40305154	40305154	33.2046
COL9A3	chr20	62816244	62841159	III	62840365	62840365	10.4955	III	62820724	62820724	8.25214
COLCA2	chr11	111298546	111308735	III	111305820	111305820	13.2009	III	111302602	111302602	15.2724
COLEC11	chr2	3594832	3644644	III	3613215	3613215	10.6725	III	3595771	3595771	16.7174
COLEC12	chr18	316740	500722	III	318270	318270	14.027	III	318021	318021	10.2103
COLGALT1	chr19	17555594	17583162	III	17557364	17557364	10.138	III	17556816	17556816	13.2333
COLGALT2	chr1	183929854	184037729	III	183933240	183933242	8.3469	III	183953342	183953342	17.4736
COMMD7	chr20	32702691	32743997	III	32721976	32721976	16.2614	III	32716383	32716391	12.542
COMP	chr19	18782773	18791314	III	18782872	18782872	8.41482	III	18783026	18783026	9.06948
COPE	chr19	18899514	18919397	III	18907471	18907471	10.607	III	18914817	18914817	9.34134
COPG1	chr3	129249606	129277773	III	129250962	129250962	8.3294	III	129256344	129256344	12.2724
COPS2	chr15	49106068	49155661	III	49149870	49149870	21.322	III	49121533	49121533	7.07324
COPS4	chr4	83034447	83075818	III	83046351	83046351	11.1159	III	83068918	83068918	12.217
COPS5	chr8	67043079	67083783	III	67083256	67083256	15.0759	III	67050411	67050411	16.7503
CORO1C	chr12	108645109	108731596	III	108659980	108659980	13.7104	III	108727919	108727919	9.67036
CORO2A	chr9	98120975	98192640	III	98131597	98131597	12.5464	III	98125771	98125771	12.6438
CORO2B	chr15	68578969	68727806	III	68579618	68579621	12.7687	III	68598044	68598044	15.3617
CORO7	chr16	4354542	4425705	III	4356456	4356456	8.24615	III	4394045	4394045	10.319
CORO7-PAM16	chr16	4340251	4420494	III	4342517	4342517	8.24544	III	4340294	4340294	10.3167
COTL1	chr16	84565594	84618077	III	84568278	84568278	9.90002	III	84585248	84585248	10.2224
COX16	chr14	70325081	70359731	III	70344174	70344174	12.8246	III	70345668	70345668	17.6312
COX19	chr7	898778	975599	III	912545	912548	7.95259	III	915046	915046	9.69006
COX5A	chr15	74919791	74938168	III	74922902	74922902	12.9273	III	74925193	74925193	11.912
COX6B1	chr19	35648223	35658861	III	35652273	35652273	9.20524	III	35653419	35653419	15.5377
CPA5	chr7	130344816	130368730	III	130347026	130347026	9.85145	III	130350261	130350261	18.1474
CPAMD8	chr19	16892947	17026815	III	16893174	16893174	7.36824	III	16898092	16898092	8.98394
CPB2	chr13	46053186	46105076	III	46065385	46065385	13.6655	III	46060238	46060238	17.5489
CPEB1	chr15	82543201	82648861	III	82564337	82564337	8.09067	III	82549572	82549572	14.187
CPEB2-AS1	chr4	14909961	15002045	III	14944518	14944518	17.5165	III	14912688	14912688	20.3063
CPLX1	chr4	784957	826198	III	804415	804415	7.5056	III	809868	809868	7.0666
CPN1	chr10	100042193	100081877	III	100052946	100052947	7.35749	III	100042599	100042599	11.9213
CPN2	chr3	194339765	194351328	III	194344634	194344634	8.32067	III	194342524	194342524	10.0822
CPNE5	chr6	36740775	36840002	III	36745370	36745370	9.71112	III	36768421	36768421	11.0262
CPSF1	chr8	144393229	144409349	III	144396091	144396091	10.7197	III	144399781	144399781	9.56522
CPSF2	chr14	92121937	92172145	III	92132537	92132537	10.4458	III	92150341	92150341	9.28798
CPSF3L	chr1	1311585	1324691	III	1317070	1317070	8.48967	III	1312404	1312404	10.0707
CPSF7	chr11	61402641	61430031	III	61427426	61427430	13.3209	III	61418844	61418844	10.9139
CPT1A	chr11	68754620	68844410	III	68754690	68754690	8.83632	III	68818815	68818815	8.69247
CPT1B	chr22	50568861	50578465	III	50570344	50570344	9.10551	III	50577377	50577377	8.25711
CPT1C	chr19	49690898	49713731	III	49692303	49692303	8.22201	III	49692299	49692299	8.60099
CPXM1	chr20	2794069	2800637	III	2795556	2795556	10.2538	III	2795882	2795883	7.11827
CPZ	chr4	8592660	8619759	III	8596206	8596206	8.06281	III	8598265	8598265	14.5676
CR848007.2	chr9	42901238	42920095	III	42904122	42904122	10.089	III	42901653	42901653	8.68751
CRABP2	chr1	156699606	156705816	III	156700943	156700943	9.25636	III	156700038	156700038	10.7228
CRACR2A	chr12	3606633	3764819	III	3622901	3622901	9.72618	III	3693091	3693091	10.8595
CRAMP1L	chr16	1612325	1677908	III	1640042	1640042	12.9405	III	1617223	1617223	9.71932
CRAT	chr9	129094810	129111189	III	129095467	129095467	8.78344	III	129106039	129106039	12.9201
CRB2	chr9	123356170	123380324	III	123366003	123366003	8.62588	III	123370111	123370111	11.1944
CRCP	chr7	66114604	66154568	III	66115856	66115856	12.8131	III	66129059	66129059	12.4875
CREB1	chr2	207529737	207603431	III	207545426	207545426	16.3348	III	207542221	207542221	15.5049
CREB3L1	chr11	46277661	46321422	III	46280249	46280250	13.6309	III	46288168	46288168	9.58814
CREB3L2	chr7	137874979	138002067	III	137936456	137936459	10.179	III	137974175	137974175	13.5544
CREB3L3	chr19	4153601	4173054	III	4154889	4154889	11.8706	III	4155499	4155499	7.13311
CREBBP	chr16	3725054	3880726	III	3726443	3726443	10.8725	III	3742851	3742851	10.573
CREBL2	chr12	12611827	12645108	III	12612949	12612950	12.2192	III	12625065	12625065	12.1726
CREBRF	chr5	173056352	173139284	III	173071406	173071406	9.32943	III	173058092	173058092	9.33497
CREG1	chr1	167529677	167553767	III	167533499	167533499	9.23308	III	167530101	167530101	20.7924
CREG2	chr2	101345551	101387595	III	101350865	101350865	10.0992	III	101350977	101350977	10.6066
CRELD1	chr3	9933822	9945413	III	9936283	9936283	10.0794	III	9939721	9939721	11.9614
CREM	chr10	35126791	35212958	III	35181246	35181247	7.88797	III	35212600	35212601	9.54758
CRHR1	chr17	45784280	45835828	III	45795657	45795657	10.35	III	45825658	45825658	9.57465
CRHR1-IT1	chr17	45620328	45648216	III	45639973	45639973	11.1078	III	45621066	45621066	8.38425
CRIP2	chr14	105472962	105480170	III	105476361	105476361	9.29781	III	105478051	105478051	9.89963
CRIPAK	chr4	1391552	1395989	III	1392270	1392270	9.10335	III	1392848	1392848	9.84287
CRISP1	chr6	49834257	49877096	III	49844787	49844787	12.3111	III	49836367	49836367	18.8667
CRISPLD2	chr16	84819984	84920768	III	84829358	84829358	9.47452	III	84823137	84823137	7.61885
CRK	chr17	1420689	1463162	III	1439397	1439397	9.14751	III	1424034	1424034	9.75202
CRKL	chr22	20917426	20953749	III	20939818	20939818	12.0324	III	20923824	20923824	9.41553
CRLF2	chrX	1187549	1212750	III	1202971	1202971	11.097	III	1206704	1206704	11.1251
CRLF3	chr17	30769388	30824776	III	30775818	30775818	13.0572	III	30795247	30795247	12.0793
CRMP1	chr4	5748084	5893058	III	5821748	5821748	11.0342	III	5754004	5754011	11.5935
CRNDE	chr16	54918863	54929189	III	54926574	54926574	11.0626	III	54926574	54926574	15.0798
CROCC	chr1	16740273	16972979	III	16744885	16744885	7.14002	III	16753940	16753940	7.51824
CROCCP3	chr1	16467436	16499257	III	16474199	16474199	11.2382	III	16473176	16473176	10.9052
CRTAC1	chr10	97865000	98030828	III	97896937	97896937	9.94303	III	97877359	97877359	14.8907
CRTAM	chr11	122838500	122872639	III	122843447	122843447	13.6011	III	122862800	122862800	12.8988
CRTC1	chr19	18683677	18782333	III	18698048	18698048	13.4193	III	18704368	18704368	8.26552
CRTC3	chr15	90529925	90645345	III	90603327	90603327	14.343	III	90532705	90532705	15.1283
CRTC3-AS1	chr15	90620007	90717141	III	90630802	90630802	18.6099	III	90642003	90642003	9.05271
CRX	chr19	47819779	47843330	III	47825407	47825407	9.87084	III	47822298	47822298	8.08147
CRY1	chr12	106991364	107093829	III	107081527	107081527	8.35791	III	106991624	106991624	17.5709
CRYAB	chr11	111908565	111923722	III	111919202	111919203	10.8534	III	111919922	111919922	13.6274
CRYBB1	chr22	26599278	26618088	III	26599609	26599609	11.9378	III	26603596	26603596	11.3278
CRYBB2	chr22	25219522	25231869	III	25222554	25222554	9.60257	III	25223984	25223984	7.64439
CRYBB2P1	chr22	25448105	25520854	III	25469625	25469625	15.421	III	25516658	25516658	13.8033
CRYBB3	chr22	25199850	25207363	III	25200266	25200266	12.0593	III	25204609	25204609	11.419
CRYL1	chr13	20403667	20525857	III	20406836	20406836	9.46574	III	20412254	20412254	11.4558
CRYM-AS1	chr16	21300849	21318591	III	21311332	21311332	13.4849	III	21303911	21303911	17.5154
CSAD	chr12	53157663	53180909	III	53162345	53162345	10.7665	III	53177725	53177725	14.9026
CSDC2	chr22	41560763	41577741	III	41561136	41561136	8.38948	III	41561969	41561969	8.27463
CSDE1	chr1	114716913	114758676	III	114721257	114721257	17.7319	III	114742313	114742313	15.6776
CSE1L	chr20	49046246	49096960	III	49074309	49074309	12.6281	III	49090283	49090283	15.023
CSF1R	chr5	150053291	150113372	III	150073167	150073167	18.1034	III	150074773	150074773	17.125
CSF2RA	chrX	1268800	1310381	III	1277368	1277368	7.21408	III	1284490	1284497	8.72288
CSF2RB	chr22	36913628	36940449	III	36915116	36915116	11.3624	III	36919700	36919700	10.0003
CSF3R	chr1	36466043	36483278	III	36466373	36466373	11.4685	III	36467116	36467116	14.973
CSGALNACT2	chr10	43138486	43185308	III	43149376	43149376	8.59223	III	43145605	43145605	9.9893
CSH2	chr17	63872012	63881863	III	63877279	63877279	8.94827	III	63873334	63873334	10.7232
CSK	chr15	74782057	74803198	III	74790487	74790487	8.71622	III	74790902	74790902	9.23637
CSN1S2AP	chr4	70067386	70085290	III	70067711	70067711	16.0073	III	70077799	70077799	21.1607
CSNK1A1P1	chr15	36798596	36818459	III	36814095	36814095	15.3911	III	36817653	36817653	12.5083
CSNK1D	chr17	82239023	82273731	III	82242383	82242383	7.19961	III	82243835	82243835	8.65247
CSNK1G1	chr15	64165517	64356187	III	64192634	64192634	15.4502	III	64199801	64199810	12.5991
CSNK1G2	chr19	1941149	1981338	III	1954648	1954648	12.5606	III	1943026	1943026	7.18981
CSNK1G3	chr5	123512099	123617045	III	123522192	123522192	15.6322	III	123583164	123583164	19.9655
CSNK2A1	chr20	473591	543821	III	476320	476320	16.1497	III	476631	476631	11.6923
CSPG4P11	chr15	84186752	84197384	III	84190110	84190110	7.33726	III	84194012	84194012	8.10476
CSPG4P8	chr15	82459472	82477258	III	82459627	82459627	9.25785	III	82459809	82459809	12.4637
CSPG5	chr3	47562239	47580792	III	47563284	47563284	11.382	III	47563284	47563284	11.5938
CSRNP1	chr3	39141855	39154562	III	39142832	39142832	11.7681	III	39143354	39143354	17.8452
CSRP2BP	chr20	18138118	18188387	III	18172226	18172226	12.4974	III	18169785	18169785	12.9711
CST13P	chr20	23519146	23542018	III	23520988	23520988	10.3776	III	23521340	23521340	13.9811
CSTF3-AS1	chr11	33161657	33191598	III	33169836	33169836	14.7949	III	33162197	33162199	14.6138
CT45A6	chrX	135794706	135802656	III	135798063	135798067	7.304	III	135797589	135797589	7.34049
CT45A7	chrX	135829247	135837268	III	135832604	135832608	7.304	III	135834002	135834002	7.63718
CT47A1	chrX	120982466	120985788	III	120984894	120984897	7.48607	III	120984668	120984668	24.1736
CT47A10	chrX	120938701	120942023	III	120939005	120939005	10.3738	III	120941594	120941594	25.3287
CT47A11	chrX	120933840	120937158	III	120934144	120934144	10.3738	III	120935831	120935831	9.06339
CT47A12	chrX	120930250	120932301	III	120930935	120930935	10.3735	III	120931207	120931207	7.90951
CT47A2	chrX	120977606	120980928	III	120977910	120977910	10.3738	III	120979886	120979886	11.6742
CT47A3	chrX	120972746	120976068	III	120973607	120973607	10.3735	III	120974948	120974948	24.1736
CT47A4	chrX	120967886	120971208	III	120968289	120968289	10.3732	III	120970606	120970606	12.9134
CT47A5	chrX	120958165	120966348	III	120958568	120958568	10.3732	III	120960367	120960367	24.1736
CT47A6	chrX	120953282	120961487	III	120953842	120953842	7.66741	III	120955484	120955484	24.1736
CT47A7	chrX	120953288	120956600	III	120953842	120953842	7.66741	III	120955484	120955484	24.1736
CT47A8	chrX	120877490	120951744	III	120930935	120930935	10.3735	III	120931207	120931207	7.90951
CT47A9	chrX	120943561	120946883	III	120943865	120943865	10.3738	III	120945532	120945532	10.2771
CT47B1	chrX	120872603	120875929	III	120872997	120872997	10.3732	III	120874487	120874487	16.1337
CTA-109P11.4	chr10	117425194	117490419	III	117478555	117478555	9.27569	III	117461933	117461933	13.7161
CTA-126B4.7	chr22	42438023	42446195	III	42440574	42440574	7.7908	III	42438593	42438593	8.95229
CTA-212A2.3	chr22	36071000	36085573	III	36079777	36079777	19.38	III	36071660	36071660	10.1443
CTA-228A9.4	chr22	38130216	38150612	III	38130606	38130606	10.9301	III	38137560	38137561	9.08371
CTA-292E10.6	chr22	28800683	28848559	III	28837238	28837238	14.6381	III	28801482	28801482	12.9576
CTA-292E10.9	chr22	28784360	28809287	III	28784504	28784504	8.99594	III	28793232	28793232	13.9353
CTA-363E6.2	chr16	19343647	19401693	III	19360250	19360250	11.1609	III	19361130	19361130	18.5213
CTA-363E6.6	chr16	19476916	19487899	III	19478086	19478086	9.01508	III	19476973	19476973	11.9987
CTA-392C11.2	chr8	40370028	40401848	III	40370549	40370549	13.6934	III	40370155	40370155	16.1964
CTA-833B7.2	chr22	36847372	36870441	III	36850899	36850899	8.86887	III	36862535	36862535	11.8384
CTA-963H5.5	chr22	30653877	30654814	III	30654028	30654028	11.738	III	30654066	30654066	13.1644
CTAGE5	chr14	39265284	39388513	III	39266809	39266809	12.3211	III	39277458	39277458	14.6397
CTB-105L4.2	chr5	167306273	167309870	III	167306300	167306300	11.6019	III	167309830	167309830	10.8573
CTB-109A12.1	chr5	157362615	157460078	III	157418253	157418253	10.9317	III	157363213	157363213	11.0458
CTB-113P19.1	chr5	151676945	151724782	III	151677815	151677815	9.55029	III	151695855	151695855	13.7819
CTB-118N6.2	chr5	116574482	116591398	III	116575071	116575071	12.9828	III	116580381	116580397	12.6125
CTB-129P6.4	chr19	44882027	44890876	III	44885979	44885979	10.1326	III	44888064	44888064	10.3111
CTB-133G6.1	chr19	7348943	7383385	III	7350532	7350532	10.8215	III	7367369	7367369	11.0967
CTB-134H23.2	chr16	29038655	29052726	III	29042738	29042738	8.28784	III	29040308	29040308	10.2893
CTB-147C22.8	chr19	50950185	50963649	III	50951514	50951514	7.44724	III	50953830	50953830	10.0572
CTB-161M19.4	chr5	119006347	119070890	III	119010572	119010572	13.2926	III	119010096	119010096	17.3334
CTB-171A8.1	chr19	44632199	44718759	III	44633877	44633877	11.7277	III	44646531	44646531	17.3328
CTB-179K24.3	chr19	45076510	45090391	III	45083695	45083695	11.8165	III	45081388	45081388	10.8539
CTB-180A7.3	chr19	6343761	6362149	III	6358442	6358442	11.202	III	6344159	6344159	11.0394
CTB-180A7.8	chr19	6393809	6412404	III	6403760	6403760	7.6755	III	6393862	6393862	7.61024
CTB-1H10.1	chr5	146400981	146407359	III	146405878	146405878	22.0231	III	146401609	146401609	15.4428
CTB-23I7.1	chr5	151366433	151431352	III	151376921	151376929	9.73587	III	151383820	151383820	11.5104
CTB-31N19.2	chr16	21532945	21550373	III	21548816	21548816	9.90882	III	21536843	21536844	10.1592
CTB-31N19.5	chr16	21526824	21531141	III	21530122	21530122	9.91039	III	21527475	21527475	13.7669
CTB-32H22.1	chr5	173414035	173451165	III	173422012	173422017	7.9339	III	173418460	173418460	14.5991
CTB-35F21.1	chr5	139684645	139745010	III	139699866	139699866	8.66524	III	139707867	139707867	10.527
CTB-35F21.4	chr5	139848290	139856389	III	139855704	139855704	12.5311	III	139848667	139848670	15.8354
CTB-43E15.2	chr5	173689459	173705849	III	173691785	173691785	17.4654	III	173698522	173698522	10.7226
CTB-46B19.2	chr5	139012647	139051203	III	139035401	139035401	11.3166	III	139012910	139012910	16.5155
CTB-49A3.2	chr5	133160438	133224413	III	133198623	133198630	8.94353	III	133193669	133193669	10.4924
CTB-55O6.12	chr19	14137179	14171267	III	14138048	14138048	15.4423	III	14160360	14160360	8.3262
CTB-61M7.1	chr19	54724496	54798285	III	54738376	54738376	23.8925	III	54748828	54748828	11.3736
CTB-66B24.1	chr19	6109322	6125797	III	6120521	6120521	13.5433	III	6111982	6111982	11.7422
CTB-79E8.2	chr5	172690454	172697720	III	172694388	172694388	12.542	III	172691347	172691347	14.8351
CTB-99A3.1	chr5	146563226	146617004	III	146598586	146598586	13.7234	III	146599755	146599755	14.9558
CTBP1	chr4	1211448	1249953	III	1214858	1214858	9.67293	III	1211560	1211560	7.17784
CTBP1-AS	chr4	1210120	1218591	III	1216838	1216838	7.78806	III	1216056	1216056	10.3975
CTC1	chr17	8224821	8248044	III	8241012	8241017	10.4113	III	8224830	8224830	10.8452
CTC-232P5.1	chr19	5978403	6020363	III	5993132	5993132	9.199	III	5978730	5978730	8.19058
CTC-236F12.4	chr5	56457795	56481946	III	56459260	56459260	13.0682	III	56476649	56476649	13.3746
CTC-260E6.9	chr19	20131894	20151908	III	20137309	20137309	13.5719	III	20137309	20137309	15.0017
CTC-260F20.3	chr19	19516227	19536076	III	19528105	19528105	11.5287	III	19535165	19535165	7.9267
CTC-264K15.6	chr17	63972920	63989422	III	63977918	63977918	16.3946	III	63974414	63974414	9.82151
CTC-268N12.2	chr17	37045462	37052775	III	37049325	37049325	22.3295	III	37046976	37046976	20.2282
CTC-273B12.7	chr19	48465837	48472431	III	48468458	48468458	7.5065	III	48467861	48467861	8.68282
CTC-281M20.1	chr5	174919082	174995513	III	174924847	174924847	9.80572	III	174926310	174926310	12.0277
CTC-286N12.1	chr5	167296234	167303372	III	167296237	167296237	10.2568	III	167296877	167296877	9.59752
CTC-297N7.9	chr17	10741267	10769016	III	10753688	10753688	14.3125	III	10762397	10762397	11.3904
CTC-301O7.4	chr19	49331617	49340303	III	49337941	49337941	10.0126	III	49336283	49336284	7.49355
CTC-303L1.1	chr5	94592771	94594791	III	94594046	94594049	7.48228	III	94594045	94594045	23.9271
CTC-326K19.6	chr19	49909501	49958391	III	49914538	49914538	8.79055	III	49938245	49938245	8.27663
CTC-338M12.4	chr5	181246523	181272167	III	181247414	181247414	9.98114	III	181268286	181268286	12.7626
CTC-338M12.6	chr5	181195496	181203103	III	181202715	181202715	26.7306	III	181201623	181201623	9.80929
CTC-340A15.1	chr5	164601002	164601452	III	164601052	164601052	16.8342	III	164601238	164601240	10.3493
CTC-347C20.1	chr5	72687112	72762727	III	72730756	72730756	12.3858	III	72725572	72725572	14.9309
CTC-360G5.8	chr19	38915404	38949855	III	38916725	38916726	10.6964	III	38946319	38946319	13.2697
CTC-360P9.5	chr19	31922884	31945398	III	31942330	31942330	15.2521	III	31938137	31938137	33.1531
CTC-398G3.6	chr19	11466240	11505698	III	11467284	11467285	7.15661	III	11466505	11466505	7.81931
CTC-400I9.3	chr19	30946582	30957192	III	30946695	30946695	14.3757	III	30953836	30953836	17.9443
CTC-435M10.3	chr19	41350853	41425004	III	41354225	41354225	9.79162	III	41378907	41378907	8.75509
CTC-436K13.1	chr5	158175396	158200016	III	158177625	158177625	13.7519	III	158198602	158198602	13.8162
CTC-439O9.3	chr19	31167516	31207663	III	31183751	31183751	13.0418	III	31173930	31173930	15.3416
CTC-454I21.3	chr19	37093019	37210512	III	37094915	37094915	14.5346	III	37095668	37095668	14.6361
CTC-459F4.3	chr19	27793463	27918863	III	27829774	27829774	11.8547	III	27806560	27806561	11.1136
CTC-471J1.9	chr19	52142626	52144156	III	52142684	52142684	14.3386	III	52142994	52142994	13.5326
CTC-479C5.12	chr16	67929614	67936017	III	67929984	67929984	9.13266	III	67930301	67930301	8.31992
CTC-487M23.8	chr5	112861188	112893079	III	112874165	112874165	14.7723	III	112871554	112871554	15.4256
CTC-490E21.12	chr19	40801297	40898282	III	40843971	40843971	9.77141	III	40810709	40810709	8.53883
CTC-490E21.13	chr19	40908480	40910685	III	40908907	40908907	15.1195	III	40909309	40909309	13.3094
CTC-499J9.1	chr5	111277517	111302567	III	111293816	111293816	30.3966	III	111293488	111293488	25.2525
CTC-512J14.5	chr5	80351021	80351956	III	80351076	80351076	8.71015	III	80351326	80351326	10.6138
CTC-512J14.7	chr5	80299678	80302847	III	80300619	80300619	11.7564	III	80300716	80300716	9.60457
CTC-513N18.6	chr19	20432552	20528615	III	20461493	20461493	11.7457	III	20490003	20490003	16.3954
CTC-525D6.1	chr19	29287011	29525752	III	29289832	29289832	13.1655	III	29343690	29343690	11.3981
CTC-548K16.2	chr19	14305458	14370196	III	14326729	14326729	7.85494	III	14358192	14358192	8.31798
CTC-550B14.6	chr19	55027593	55053928	III	55040260	55040260	7.14126	III	55028915	55028915	10.1104
CTC-550B14.7	chr19	55006193	55048086	III	55043419	55043419	8.10725	III	55025916	55025916	13.2618
CTC-551A13.1	chr5	110970951	111008899	III	110986661	110986661	14.5497	III	111008817	111008817	22.2248
CTC-559E9.1	chr19	19757366	19776423	III	19760068	19760068	10.1883	III	19762018	19762018	14.867
CTC-559E9.4	chr19	19761038	19821716	III	19769945	19769945	11.5268	III	19762018	19762018	14.867
CTC-756D1.2	chr8	23458601	23484971	III	23476499	23476499	8.88063	III	23463028	23463028	13.5365
CTCF	chr16	67562407	67639183	III	67575108	67575109	10.2333	III	67572289	67572289	15.725
CTCFL	chr20	57495966	57525652	III	57498589	57498589	8.67589	III	57505499	57505499	9.28592
CTD-2001C12.1	chr5	100449754	100535262	III	100478357	100478358	8.18815	III	100464238	100464238	11.3976
CTD-2005H7.2	chr11	86727355	86765265	III	86729491	86729491	12.6772	III	86731596	86731596	7.12925
CTD-2006C1.12	chr19	11939959	11953381	III	11941045	11941046	7.86961	III	11941636	11941648	16.3951
CTD-2006C1.13	chr19	11925075	11979290	III	11926816	11926816	15.2636	III	11941636	11941648	16.3951
CTD-2012J19.3	chr5	1594626	1611467	III	1596232	1596232	8.99852	III	1595243	1595243	9.26411
CTD-2012K14.8	chr16	67517862	67528675	III	67522081	67522081	10.559	III	67523750	67523750	16.5342
CTD-2015G9.2	chr16	86722091	86741059	III	86722557	86722557	7.17895	III	86733830	86733830	7.93807
CTD-2023N9.2	chr5	57574027	57614341	III	57577842	57577843	9.29298	III	57598113	57598113	27.4298
CTD-2026G22.1	chr11	49305714	49379669	III	49334426	49334426	19.1282	III	49331486	49331486	23.8843
CTD-2026G6.3	chr3	75540049	75579999	III	75540629	75540629	11.5713	III	75568013	75568013	16.8048
CTD-2033A16.3	chr16	69727013	69742563	III	69727812	69727812	8.87432	III	69729377	69729377	11.6636
CTD-2043I16.1	chr19	28065267	28125430	III	28069453	28069453	16.8973	III	28081397	28081397	16.2026
CTD-2047H16.4	chr17	80351828	80415168	III	80358633	80358633	10.4046	III	80356262	80356262	14.2084
CTD-2054N24.2	chr15	99807023	99877148	III	99807858	99807858	10.1536	III	99807264	99807265	7.94225
CTD-2057D4.2	chr19	29901696	29901869	III	29901708	29901709	12.3952	III	29901714	29901717	11.9667
CTD-2083E4.4	chr5	213898	217279	III	213978	213978	9.33591	III	214325	214325	11.6477
CTD-2090I13.1	chr1	227393591	227431035	III	227416541	227416541	13.3734	III	227417050	227417050	11.8588
CTD-2091N23.1	chr5	93019663	93068669	III	93030694	93030694	15.2237	III	93032586	93032586	16.5091
CTD-2104P17.1	chr17	19615789	19633825	III	19617019	19617019	9.52008	III	19626463	19626468	7.50195
CTD-2116N17.1	chr15	64180348	64373781	III	64192634	64192634	15.4502	III	64199801	64199810	12.5991
CTD-2116N24.1	chr5	38025697	38183932	III	38167988	38167988	10.2325	III	38033991	38033991	21.9264
CTD-2132N18.3	chr17	42119674	42154916	III	42123337	42123337	9.44711	III	42123735	42123736	8.58362
CTD-2134A5.4	chr14	103854366	103880111	III	103865861	103865861	7.38031	III	103859941	103859941	15.7414
CTD-2135J3.3	chr8	10729314	10771392	III	10735794	10735794	9.04134	III	10737560	10737560	13.7405
CTD-2135J3.4	chr8	10725399	10839847	III	10763226	10763226	12.0905	III	10735171	10735171	12.3685
CTD-2192J16.20	chr19	12525720	12580975	III	12540721	12540721	9.17967	III	12541408	12541408	10.5525
CTD-2192J16.24	chr19	12664828	12669397	III	12665434	12665434	9.79384	III	12668235	12668235	8.00851
CTD-2193P3.1	chr5	80997183	80998047	III	80997692	80997692	13.0834	III	80997745	80997745	16.945
CTD-2194D22.2	chr5	1855970	1856568	III	1856227	1856227	7.99655	III	1856542	1856542	11.1615
CTD-2196E14.3	chr16	23605841	23624107	III	23622704	23622704	8.83714	III	23620798	23620798	9.07293
CTD-2201E18.3	chr5	43014414	43067419	III	43060972	43060972	8.19056	III	43016319	43016319	13.8909
CTD-2201G3.1	chr5	113323028	113437174	III	113394443	113394443	10.376	III	113334441	113334441	13.9451
CTD-2206N4.4	chr17	39057019	39113190	III	39076798	39076798	8.59165	III	39077012	39077012	12.1746
CTD-2207O23.12	chr19	7507052	7519622	III	7516992	7516992	7.10112	III	7519560	7519560	9.8189
CTD-2207O23.3	chr19	7380964	7472477	III	7383932	7383932	12.3119	III	7387207	7387207	11.0967
CTD-2215E18.2	chr5	97188090	97201880	III	97192533	97192533	18.4141	III	97190540	97190540	19.3183
CTD-2231H16.1	chr5	92151	139863	III	97518	97518	9.32261	III	113096	113096	11.5794
CTD-2232E5.2	chr5	89466537	89470039	III	89468783	89468783	20.9927	III	89466563	89466563	9.16293
CTD-2235C13.2	chr5	75320155	75336914	III	75322196	75322196	16.8747	III	75321060	75321060	13.6541
CTD-2245E15.3	chr5	1544107	1551710	III	1546895	1546895	10.6076	III	1546322	1546322	9.00627
CTD-2247C11.1	chr5	4974690	5034267	III	4989500	4989500	10.7094	III	4985939	4985940	8.99343
CTD-2260A17.2	chr5	96814028	96935809	III	96896649	96896649	14.6636	III	96903445	96903445	14.5048
CTD-2263F21.1	chr5	38460925	38468339	III	38461265	38461265	10.6916	III	38461324	38461324	13.0073
CTD-2265O21.3	chr19	12825711	12832983	III	12826160	12826161	7.30132	III	12832560	12832560	7.53576
CTD-2265O21.7	chr19	12880969	12884088	III	12882016	12882016	7.72044	III	12883176	12883176	10.9159
CTD-2270F17.1	chr5	170389493	170422844	III	170407152	170407152	9.08845	III	170396334	170396334	11.8818
CTD-2281E23.1	chr8	1296034	1302607	III	1300897	1300898	8.64276	III	1298203	1298203	11.0738
CTD-2281E23.2	chr8	1104882	1262580	III	1111870	1111870	11.8428	III	1105553	1105553	7.54453
CTD-2281M20.1	chr5	118468156	118562117	III	118493072	118493072	12.482	III	118474686	118474686	15.7773
CTD-2292P10.4	chr8	142702252	142726973	III	142711127	142711127	12.4176	III	142702532	142702532	15.8614
CTD-2296D1.5	chr5	7373117	7379790	III	7375109	7375109	21.4552	III	7376110	7376110	19.6988
CTD-2297D10.2	chr5	5132780	5140054	III	5137786	5137786	10.8655	III	5138474	5138474	11.0967
CTD-2302E22.5	chr14	63594031	63595291	III	63595089	63595092	12.9969	III	63594607	63594607	14.2743
CTD-2303H24.2	chr17	18511221	18551705	III	18519599	18519599	15.4411	III	18514139	18514139	13.6536
CTD-2306M5.1	chr5	25404733	25445925	III	25421643	25421643	13.8428	III	25433852	25433852	8.62278
CTD-2308N23.2	chr20	38288331	38326536	III	38304138	38304138	9.68587	III	38289674	38289674	12.1539
CTD-2311B13.9	chr14	19371822	19373490	III	19372648	19372648	8.60561	III	19372918	19372921	8.67567
CTD-2313F11.1	chr5	55021299	55042844	III	55029128	55029128	16.5096	III	55024060	55024061	14.5126
CTD-2313J17.1	chr15	92805770	92808567	III	92807088	92807088	11.6608	III	92806348	92806348	8.52708
CTD-2313J23.1	chr16	24472798	24495177	III	24482100	24482100	11.682	III	24473093	24473093	10.9409
CTD-2313P7.1	chr5	164448422	164467402	III	164452707	164452707	17.7621	III	164456949	164456949	16.9868
CTD-2314B22.1	chr14	19024090	19055551	III	19027097	19027097	16.4326	III	19026028	19026028	8.64853
CTD-2319I12.3	chr17	60113793	60120687	III	60115326	60115326	9.94912	III	60115904	60115904	13.7028
CTD-2323K18.1	chr15	75527150	75601205	III	75534711	75534711	13.567	III	75528468	75528468	9.23697
CTD-2323K18.3	chr15	75480661	75480836	III	75480759	75480782	21.0389	III	75480712	75480712	15.0935
CTD-2325B11.1	chr4	124149377	124252044	III	124230949	124230949	17.638	III	124167812	124167812	16.115
CTD-2325P2.3	chr14	68683411	68685565	III	68685412	68685412	14.3829	III	68684031	68684031	9.81759
CTD-2331C18.5	chr11	61227168	61248533	III	61227617	61227617	11.0287	III	61243423	61243423	12.2764
CTD-2333K2.1	chr5	102144077	102146572	III	102144888	102144889	9.03813	III	102144887	102144887	15.8985
CTD-2349B8.1	chr16	19114002	19173578	III	19130348	19130348	13.5872	III	19120184	19120184	13.3851
CTD-2349P21.11	chr17	30834325	30863028	III	30839046	30839046	13.056	III	30842139	30842140	7.67237
CTD-2349P21.3	chr17	30738182	30740275	III	30739838	30739838	14.7176	III	30739933	30739933	11.6274
CTD-2353F22.1	chr5	36666214	36725195	III	36670681	36670681	13.6914	III	36694618	36694618	8.82529
CTD-2369P2.5	chr19	10252268	10285108	III	10261624	10261624	11.3558	III	10262553	10262553	8.32681
CTD-2373H9.3	chr17	78897264	78900152	III	78898315	78898315	7.86227	III	78897401	78897401	9.98783
CTD-2378E12.1	chr15	50839875	50908599	III	50845645	50845645	10.063	III	50894334	50894334	11.8097
CTD-2382H12.1	chr18	78925064	78927441	III	78925621	78925622	7.29177	III	78925247	78925247	9.46182
CTD-2382H12.2	chr18	78908629	78918993	III	78909797	78909797	9.33333	III	78914110	78914114	10.1554
[truncated: 6,773 more rows]
