# Supplementary material for: An Association Study of DNA Methylation and Gene Expression in Angelman Syndrome: A Bioinformatics Approach
Source: Int J Mol Sci. 2022 Aug 15;23(16):9139. doi: 10.3390/ijms23169139 (PMC9409443; doi:10.3390/ijms23169139)
Supplement: Supplementary file 1 [file ijms-23-09139-s001.zip › Supplementary Table S9_HypomethylatedGeneBody_Unique_UpregulatedRNA_AS.txt]

GenesSymbol	Control_SRR1523352(LN)	Control_SRR1523353(LN)	AS_SRR1523347(LN)	AS_SRR1523349(LN)	FoldChange(LN)	FoldChange	p-value	Delimeter	Gene	Gene_Start	Gene_End	Delimeter	Female_SegmentStart	Female_SegmentEnd	Female_SegmentScore	Delimeter	Male_SegmentStart	Male_SegmentEnd	Male_SegmentScore
A2M	6.14419	5.16479	8.3558	7.41573	2.231275	9.311730971	0.000275019	III	chr12	9067664	9116229	III	9102671	9102671	11.3776	III	9069041	9069041	15.6654
ADAM12	4.06068	3.6247	7.24566	5.33272	2.4465	11.5478584	0.003526608	III	chr10	126012381	126388455	III	126149067	126149067	9.95885	III	126014027	126014027	13.3768
ADAT3	1.52332	0.549306	3.9919	2.74916	2.334217	10.32137513	0.002850311	III	chr19	1905378	1913447	III	1912764	1912764	8.57444	III	1906130	1906130	7.19008
ADM2	3.36459	2.53112	6.02444	5.00776	2.568245	13.04291403	0.00031196	III	chr22	50481556	50486440	III	50483849	50483849	8.46393	III	50482227	50482227	7.99715
AHNAK	6.20658	5.12396	7.9645	7.44892	2.04144	7.701691654	0.001860391	III	chr11	62433542	62556235	III	62454180	62454180	8.01543	III	62439318	62439318	15.1685
AHNAK2	5.76832	4.89939	7.65302	6.97635	1.98083	7.248756957	0.004653865	III	chr14	104937244	104978357	III	104938151	104938151	10.3281	III	104943325	104943325	10.1405
AJAP1	1.17819	1.97897	3.08253	4.79903	2.3622	10.61427719	0.002726964	III	chr1	4654732	4792534	III	4666252	4666252	8.60534	III	4699035	4699035	10.324
APOL1	1.96183	0	3.88123	3.02039	2.469895	11.82120556	0.004785037	III	chr22	36253010	36267530	III	36257376	36257376	11.9024	III	36257773	36257773	12.3492
B4GALT1	4.33464	3.78454	6.18415	5.81114	1.938055	6.945229354	0.004500011	III	chr9	33104082	33167356	III	33111013	33111014	8.4744	III	33110668	33110668	11.6517
BACE2	2.81177	1.40305	5.3033	5.49306	3.29077	26.86354062	9.02617E-06	III	chr21	41167801	41282518	III	41176793	41176793	11.4452	III	41235970	41235970	10.278
BGN	6.05435	5.47223	9.59795	8.05801	3.06469	21.42781833	2.49924E-07	III	chrX	153494939	153509554	III	153495023	153495023	7.45356	III	153501939	153501939	12.3209
C1QL1	6.4677	5.70711	8.63195	7.57866	2.0179	7.522511062	0.002041553	III	chr17	44959693	44968071	III	44960320	44960320	9.09359	III	44961743	44961743	22.8422
CAV1	1.64481	1.82325	5.9135	3.86543	3.155435	23.46324138	0.001283443	III	chr7	116524785	116561184	III	116534854	116534854	12.9461	III	116533067	116533067	15.6422
CBS	6.35957	5.62762	7.79688	7.24208	1.525885	4.599212071	6.14578E-20	III	chr21	6444869	6468040	III	6445409	6445409	10.6403	III	6449352	6449352	9.23056
CCDC80	5.4161	4.76415	8.84563	7.01751	2.841445	17.1405157	1.11715E-05	III	chr3	112596794	112649530	III	112631661	112631661	12.5579	III	112615625	112615625	14.3895
CD248	4.93972	5.24175	8.71785	6.83411	2.685245	14.66179308	0.000569094	III	chr11	66314487	66317044	III	66316431	66316431	10.1076	III	66314535	66314535	12.4492
CFAP126	3.06291	1.36741	3.72014	6.43935	2.864585	17.54177186	0.000423228	III	chr1	161364731	161367874	III	161366877	161366877	11.1163	III	161365926	161365926	13.1835
CFI	4.68408	3.31067	6.31711	6.18029	2.251325	9.500315418	0.002006418	III	chr4	109740694	109802179	III	109743408	109743410	8.13564	III	109742521	109742521	15.165
COL1A1	9.40303	8.75873	12.2398	10.7128	2.39542	10.97280567	0.000150594	III	chr17	50183289	50201632	III	50185827	50185831	10.0656	III	50197200	50197200	10.6515
COL4A1	6.02345	5.59471	8.49392	7.93987	2.407815	11.10966	0.000118792	III	chr13	110148963	110307149	III	110189125	110189125	8.0032	III	110150393	110150407	13.7389
COL5A1	7.26613	6.84375	9.99392	8.49495	2.189495	8.930701971	0.001406822	III	chr9	134641774	134844843	III	134645436	134645436	8.71445	III	134645426	134645426	8.9361
COMP	2.19447	2.42899	7.36415	4.37896	3.559825	35.15704412	7.79496E-05	III	chr19	18782773	18791314	III	18782872	18782872	8.41482	III	18783026	18783026	9.06948
CRX	4.2308	2.78629	4.38707	4.23807	0.804025	2.234516783	0.001561637	III	chr19	47819779	47843330	III	47825407	47825407	9.87084	III	47822298	47822298	8.08147
ELN	6.18002	5.31783	7.63192	8.86249	2.49828	12.16155808	6.2062E-05	III	chr7	74027789	74069907	III	74029437	74029437	8.12888	III	74029042	74029042	13.8062
ENG	2.69636	1.97485	6.28972	3.98707	2.80279	16.4905914	0.001703576	III	chr9	127815012	127854756	III	127817273	127817273	13.1356	III	127826828	127826828	9.75493
EVA1A	0	0	4.1558	3.519	3.8374	46.40466533	0.00014183	III	chr2	75469302	75569722	III	75515715	75515715	14.9933	III	75496255	75496255	17.2246
EXT1	4.36197	3.66626	6.18419	5.9535	2.05473	7.804730311	0.003541901	III	chr8	117794490	118111853	III	117807317	117807317	19.6829	III	117815799	117815799	12.6845
F5	1.64481	1.36484	2.41485	7.44073	3.422965	30.66018784	0.000137124	III	chr1	169514166	169586588	III	169573261	169573261	14.4034	III	169529159	169529159	13.684
FAM19A5	3.96966	3.78392	6.39526	5.87212	2.2569	9.55342759	0.000847272	III	chr22	48489460	48850912	III	48513654	48513655	7.05982	III	48493787	48493787	8.47005
FAR2P1	1.54309	1.49598	5.93158	5.42521	4.15886	63.99852268	2.31434E-08	III	chr2	129990456	130051131	III	129991975	129991975	11.0032	III	130036955	130036955	8.61419
FBLN5	4.8376	4.03442	6.67755	6.32892	2.067225	7.902862219	0.001943877	III	chr14	91869412	91947987	III	91889718	91889718	11.7211	III	91935310	91935310	10.1971
GGN	1.82325	0.718815	4.29178	3.44773	2.5987225	13.44654909	0.001533163	III	chr19	38384265	38388082	III	38385069	38385069	10.8314	III	38385522	38385523	7.56279
GLRB	2.64854	0.346574	4.54744	4.36197	2.957148	19.24301235	0.003692553	III	chr4	157076057	157172090	III	157102825	157102825	28.1531	III	157102691	157102691	7.68299
GPNMB	3.7662	3.48996	4.71823	6.93932	2.200695	9.031288064	0.002336682	III	chr7	23235967	23275108	III	23236496	23236496	15.1205	III	23243898	23243898	10.6275
GPR176	2.08265	1.40237	5.1985	4.61057	3.162025	23.61837475	7.83218E-05	III	chr15	39799023	39920892	III	39848152	39848152	11.6692	III	39891422	39891422	17.3796
GPR39	0.425431	2.38594	4.54041	3.58328	2.6561595	14.2414895	0.000113801	III	chr2	132416574	132646559	III	132435211	132435211	11.8226	III	132574483	132574483	12.4127
HAPLN1	1.97414	1.97414	6.82655	4.48927	3.68377	39.79614308	3.00972E-05	III	chr5	83637805	83721613	III	83660492	83660492	15.6731	III	83641618	83641618	23.2239
HIGD1A	4.73711	2.91877	5.98394	5.20401	1.766035	5.847621515	0.004022362	III	chr3	42784298	42804531	III	42797093	42797094	11.0234	III	42796950	42796950	13.9274
HRH1	1.69386	0.346574	4.08371	3.45452	2.748898	15.6254032	0.004681524	III	chr3	11137093	11263557	III	11142196	11142196	14.3732	III	11205902	11205902	14.8365
IFITM3	5.74853	5.58575	8.26273	7.91003	2.41924	11.23731571	0.000244056	III	chr11	319669	327537	III	319937	319937	7.40063	III	323159	323159	12.6886
IL32	2.65151	2.43971	5.826	4.72155	2.728165	15.30477697	0.00120632	III	chr16	3065297	3082192	III	3065706	3065706	11.9802	III	3070745	3070745	11.5681
ITGA11	3.97177	3.74451	7.90765	5.97126	3.081315	21.78703352	3.00947E-06	III	chr15	68296533	68432162	III	68332268	68332270	8.43337	III	68325203	68325203	12.9135
ITGB4	4.69468	4.287	6.35263	6.46147	1.91621	6.795155963	0.001944439	III	chr17	75721328	75757818	III	75722443	75722443	14.2941	III	75734355	75734355	19.9405
KDELR3	1.15245	0	5.02388	3.0502	3.460815	31.84291792	0.000361865	III	chr22	38468062	38483447	III	38472096	38472096	9.47677	III	38472274	38472274	8.6157
KIAA0040	0	0	4.26675	3.54885	3.9078	49.78929495	0.000297473	III	chr1	175156987	175192999	III	175173507	175173507	13.7897	III	175168841	175168841	21.9684
KRT80	0	0	3.57809	3.26903	3.42356	30.67843608	0.000548756	III	chr12	52168996	52192000	III	52173416	52173416	7.86479	III	52189536	52189536	9.03388
LIMA1	5.09344	3.66456	7.10336	6.16472	2.25504	9.53567473	0.001913421	III	chr12	50175788	50283546	III	50190485	50190485	7.34027	III	50229559	50229559	17.7579
LOXL2	4.65719	4.66397	8.28778	6.1312	2.54891	12.79315164	0.001507935	III	chr8	23297189	23425328	III	23341835	23341835	11.2273	III	23312248	23312248	9.18666
MFAP5	2.25175	1.7193	5.5949	4.38125	3.00255	20.1368204	0.003496486	III	chr12	8637346	8662888	III	8661964	8661964	11.785	III	8643346	8643346	16.0093
MXRA5	5.40259	4.69738	7.90661	6.84896	2.3278	10.25535492	0.00038881	III	chrX	3308565	3346641	III	3313291	3313291	13.73	III	3322833	3322833	20.9072
MYOF	3.59439	2.88268	7.02909	6.06843	3.310225	27.39128782	3.41894E-08	III	chr10	93306429	93482317	III	93307543	93307543	13.0726	III	93369678	93369678	12.953
NFIX	7.08339	6.0845	9.28786	8.40335	2.26166	9.599010306	9.95596E-05	III	chr19	12995608	13098796	III	12996997	12996997	9.79666	III	13004170	13004170	8.39392
NPIPA7	6.64362	5.75406	7.71933	7.01077	1.16621	3.209804398	3.09055E-05	III	chr16	16379055	16393954	III	16387483	16387483	7.34027	III	16387144	16387144	7.66452
NPIPB15	0	2.06222	5.36626	5.22966	4.26685	71.29669693	1.4893E-05	III	chr16	74377878	74392080	III	74382850	74382850	8.59992	III	74380764	74380764	8.29298
NT5E	1.82325	0	5.76832	2.95523	3.45015	31.50511772	0.003642805	III	chr6	85449584	85495791	III	85491367	85491367	14.6765	III	85466690	85466690	8.82799
OSTC	3.24561	1.42595	5.1358	5.01064	2.73744	15.44738912	0.000932765	III	chr4	108650584	108667820	III	108656969	108656969	13.4525	III	108656969	108656969	14.2183
PCDHA10	3.04375	1.3387	5.70158	5.04246	3.180795	24.06587832	0.000605482	III	chr5	140855883	141012344	III	140856319	140856319	7.41685	III	140857146	140857146	7.71494
PCDHGB6	5.85682	5.41663	8.15487	7.73686	2.30914	10.06576437	0.000175689	III	chr5	141408021	141512979	III	141434224	141434224	9.69225	III	141408126	141408126	9.55531
POTEF	0.497099	0.828271	4.58486	3.86639	3.56294	35.26672906	3.62272E-05	III	chr2	130073535	130129222	III	130073775	130073775	9.06579	III	130082056	130082056	14.2549
POTEI	0	0	4.89445	4.0903	4.492375	89.33336086	1.76266E-07	III	chr2	130459455	130509666	III	130494679	130494679	8.3758	III	130463165	130463165	10.2357
POU5F1	2.26437	2.28684	4.64202	4.9587	2.524755	12.48783537	0.000141066	III	chr6	31164337	31180731	III	31167966	31167966	10.5541	III	31165180	31165180	9.54239
PTRF	4.34327	4.48962	8.09477	6.56246	2.91217	18.39667607	6.89146E-05	III	chr17	42402452	42423517	III	42402899	42402899	8.684	III	42402899	42402899	11.7132
RAB29	2.8357	0.446469	4.99745	4.16774	2.9415105	18.94444029	0.000989962	III	chr1	205767986	205775460	III	205770795	205770795	10.9982	III	205768512	205768512	13.862
SLC13A4	3.25122	2.66956	2.44324	7.84737	2.184915	8.88989288	0.003432502	III	chr7	135681237	135729258	III	135718089	135718089	13.8351	III	135714314	135714314	14.3471
ST3GAL1	4.30171	3.81047	6.29022	5.99146	2.08475	8.042580585	0.003887513	III	chr8	133454848	133571940	III	133492840	133492840	14.0255	III	133506717	133506717	8.27905
SULF1	5.25395	4.21921	7.36903	7.19143	2.54365	12.72603634	8.20245E-07	III	chr8	69466624	69660915	III	69503814	69503814	12.2581	III	69468324	69468324	16.0582
TGFBI	5.64897	5.07517	9.3061	6.84162	2.71179	15.05620201	0.000189188	III	chr5	136028895	136063818	III	136060735	136060735	9.87588	III	136057280	136057280	15.9209
THBS2	5.17048	4.60901	8.147	6.87213	2.61982	13.73325138	3.29412E-05	III	chr6	169215780	169254044	III	169216894	169216894	9.58284	III	169226045	169226045	8.78906
TMEM19	3.18197	2.63266	5.12622	4.83353	2.07256	7.945136655	0.004950508	III	chr12	71686087	71705046	III	71688611	71688611	19.1531	III	71688261	71688268	8.74974
TPM2	5.8522	5.73979	8.75369	7.5868	2.37425	10.74295295	0.001226693	III	chr9	35681992	35691020	III	35683857	35683857	12.9814	III	35688790	35688790	14.2101
VDR	0.726736	0.262705	3.58564	2.56041	2.5783045	13.17478137	0.003997632	III	chr12	47841537	47943048	III	47843666	47843666	11.6113	III	47849430	47849430	11.1962
VWA3A	1.64481	0	3.57422	4.7908	3.360105	28.7922139	0.000162939	III	chr16	22092538	22156966	III	22130127	22130127	17.8012	III	22093202	22093202	19.0554
ZCWPW1	2.51007	1.39256	4.36782	3.97177	2.21848	9.193346354	0.000352237	III	chr7	100400826	100428992	III	100408231	100408231	9.12617	III	100407160	100407160	10.3182
